# Supplementary material for: Pan-cancer and single-cell analysis reveal the prognostic value and immune response of NQO1
Source: Front Cell Dev Biol. 2023 Jul 31;11:1174535. doi: 10.3389/fcell.2023.1174535 (PMC10424457; doi:10.3389/fcell.2023.1174535)
Supplement: Supplementary file 1 [file Table2.XLSX]

## Sheet: NRF2
Category	Term	Count	%	PValue	Genes	List Total	Pop Hits	Pop Total	Fold Enrichment	Bonferroni	Benjamini	FDR
INTERPRO	IPR004827:Basic-leucine zipper domain	12	57.1429	7.74364e-24	ATF2, BATF3, JUN, MAF, MAFG, MAFF, FOSB, MAFK, FOS, FOSL2, ATF4, NFE2L2	21	56	19144	195.347	3.71695e-22	3.71695e-22	3.4072e-22
UP_SEQ_FEATURE	DOMAIN:bZIP	12	57.1429	2.8692e-24	ATF2, BATF3, JUN, MAF, MAFG, MAFF, FOSB, MAFK, FOS, FOSL2, ATF4, NFE2L2	21	55	20543	213.434	5.50886e-22	5.50886e-22	5.45148e-22
UP_SEQ_FEATURE	DOMAIN:BZIP	11	52.381	4.19319e-23	ATF2, JUN, MAF, MAFG, MAFF, FOSB, MAFK, FOS, FOSL2, ATF4, NFE2L2	21	40	20543	269.015	8.05093e-21	4.02547e-21	3.98353e-21
SMART	SM00338:BRLZ	12	57.1429	6.29083e-22	ATF2, BATF3, JUN, MAF, MAFG, MAFF, FOSB, MAFK, FOS, FOSL2, ATF4, NFE2L2	19	53	10378	123.67	7.549e-21	7.549e-21	7.549e-21
UP_SEQ_FEATURE	REGION:Basic motif	11	52.381	1.43632e-21	ATF2, BATF3, JUN, MAF, MAFG, MAFF, FOSB, MAFK, FOSL2, ATF4, NFE2L2	21	55	20543	195.648	2.75772e-19	9.19242e-20	9.09666e-20
UP_SEQ_FEATURE	REGION:Leucine-zipper	12	57.1429	2.23167e-20	ATF2, BATF3, JUN, MAF, MAFG, MAFF, FOSB, MAFK, FOS, FOSL2, ATF4, NFE2L2	21	118	20543	99.4818	4.28481e-18	1.0712e-18	1.06004e-18
GOTERM_CC_DIRECT	GO:0090575~RNA polymerase II transcription factor complex	11	52.381	6.85247e-18	ATF2, BATF3, JUN, MAF, MAFG, MAFF, MAFK, FOS, FOSL2, ATF4, NFE2L2	21	123	20624	87.8297	4.4541e-16	4.4541e-16	4.18e-16
BIOCARTA	h_arenrf2Pathway:Oxidative Stress Induced Gene Expression Via Nrf2	9	42.8571	6.59392e-13	JUN, MAFG, MAFF, KEAP1, HMOX1, MAFK, FOS, CRYZ, NFE2L2	16	20	1623	45.6469	4.41772e-11	4.41792e-11	4.41792e-11
INTERPRO	IPR008917:Eukaryotic transcription factor, Skn-1-like, DNA-binding	6	28.5714	4.44463e-12	JUN, MAF, MAFG, MAFF, MAFK, NFE2L2	21	17	19144	321.748	2.13344e-10	1.06671e-10	9.77818e-11
GOTERM_MF_DIRECT	GO:0003700~transcription factor activity, sequence-specific DNA binding	12	57.1429	1.91033e-12	ATF2, BATF3, JUN, MAF, MAFG, MAFF, FOSB, MAFK, FOS, FOSL2, ATF4, NFE2L2	21	563	18945	19.2286	1.62381e-10	1.62378e-10	1.31813e-10
INTERPRO	IPR004826:Basic leucine zipper domain, Maf-type	5	23.8095	6.15462e-10	MAF, MAFG, MAFF, MAFK, NFE2L2	21	13	19144	350.623	2.95422e-08	9.8474e-09	9.02678e-09
GOTERM_MF_DIRECT	GO:0001228~transcriptional activator activity, RNA polymerase II transcription regulatory region sequence-specific binding	10	47.619	4.95348e-10	ATF2, JUN, MAF, MAFG, MAFF, FOSB, FOS, FOSL2, ATF4, NFE2L2	21	477	18945	18.9128	4.21046e-08	1.40349e-08	1.1393e-08
GOTERM_MF_DIRECT	GO:0061629~RNA polymerase II sequence-specific DNA binding transcription factor binding	8	38.0952	4.69248e-10	ATF2, JUN, EP300, KEAP1, FOS, ATF4, RBX1, NFE2L2	21	182	18945	39.6546	3.9886e-08	1.40349e-08	1.1393e-08
GOTERM_CC_DIRECT	GO:0000785~chromatin	12	57.1429	6.41199e-10	ATF2, BATF3, JUN, MAF, MAFF, EP300, FOSB, MAFK, FOS, FOSL2, ATF4, NFE2L2	21	1053	20624	11.192	4.16779e-08	2.0839e-08	1.95566e-08
GOTERM_MF_DIRECT	GO:0000978~RNA polymerase II core promoter proximal region sequence-specific DNA binding	12	57.1429	7.20729e-09	ATF2, BATF3, JUN, MAF, MAFG, MAFF, FOSB, MAFK, FOS, FOSL2, ATF4, NFE2L2	21	1217	18945	8.89541	6.1262e-07	1.53155e-07	1.24326e-07
GOTERM_MF_DIRECT	GO:0000981~RNA polymerase II transcription factor activity, sequence-specific DNA binding	12	57.1429	1.2527e-08	ATF2, BATF3, JUN, MAF, MAFG, MAFF, FOSB, MAFK, FOS, FOSL2, ATF4, NFE2L2	21	1283	18945	8.43781	1.0648e-06	2.12959e-07	1.72873e-07
INTERPRO	IPR024874:Transcription factor Maf	4	19.0476	3.40359e-08	MAF, MAFG, MAFF, MAFK	21	7	19144	520.925	1.63372e-06	4.0843e-07	3.74394e-07
GOTERM_MF_DIRECT	GO:1990837~sequence-specific double-stranded DNA binding	9	42.8571	5.03562e-08	ATF2, BATF3, JUN, MAF, MAFG, MAFF, FOSB, FOS, ATF4	21	559	18945	14.5247	4.28027e-06	7.1338e-07	5.79096e-07
GOTERM_CC_DIRECT	GO:0031463~Cul3-RING ubiquitin ligase complex	5	23.8095	4.64636e-08	CUL3, KEAP1, KCTD5, KLHL20, RBX1	21	38	20624	129.223	3.02013e-06	7.55034e-07	7.08571e-07
GOTERM_CC_DIRECT	GO:0031463~Cul3-RING ubiquitin ligase complex	5	23.8095	4.64636e-08	CUL3, KEAP1, KCTD5, KLHL20, RBX1	21	38	20624	129.223	3.02013e-06	7.55034e-07	7.08571e-07
GOTERM_BP_DIRECT	GO:0000122~negative regulation of transcription from RNA polymerase II promoter	11	52.381	1.29069e-08	ATF2, BATF3, JUN, MAF, MAFG, CUL3, MAFF, EP300, FOSB, MAFK, ATF4	21	988	19414	10.2928	4.6981e-06	2.84669e-06	2.72156e-06
GOTERM_BP_DIRECT	GO:0006357~regulation of transcription from RNA polymerase II promoter	13	61.9048	1.56411e-08	ATF2, JUN, BATF3, NEDD8, FOS, FOSL2, MAF, MAFG, MAFF, FOSB, MAFK, NFE2L2, ATF4	21	1732	19414	6.93891	5.69335e-06	2.84669e-06	2.72156e-06
GOTERM_MF_DIRECT	GO:0043565~sequence-specific DNA binding	7	33.3333	1.03697e-06	MAFF, FOSB, MAFK, FOS, FOSL2, ATF4, NFE2L2	21	342	18945	18.4649	8.81389e-05	1.25918e-05	1.02216e-05
GOTERM_BP_DIRECT	GO:0045944~positive regulation of transcription from RNA polymerase II promoter	11	52.381	9.72293e-08	ATF2, JUN, MAF, MAFG, MAFF, EP300, FOSB, FOS, FOSL2, ATF4, NFE2L2	21	1222	19414	8.3218	3.53909e-05	1.17972e-05	1.12786e-05
GOTERM_MF_DIRECT	GO:0003677~DNA binding	10	47.619	5.75763e-06	ATF2, JUN, MAF, MAFG, MAFF, EP300, FOSB, MAFK, ATF4, NFE2L2	21	1421	18945	6.34865	0.00048928	5.43776e-05	4.41418e-05
UP_KW_MOLECULAR_FUNCTION	KW-0238~DNA-binding	12	57.1429	1.02165e-05	ATF2, BATF3, JUN, MAF, MAFG, MAFF, FOSB, MAFK, FOS, FOSL2, ATF4, NFE2L2	17	2095	11749	3.95867	9.19449e-05	9.19486e-05	9.19486e-05
KEGG_PATHWAY	hsa05031:Amphetamine addiction	5	23.8095	2.73528e-06	ATF2, JUN, FOSB, FOS, ATF4	14	69	8465	43.8147	0.000298102	0.000298146	0.000218823
KEGG_PATHWAY	hsa05031:Amphetamine addiction	5	23.8095	2.73528e-06	ATF2, JUN, FOSB, FOS, ATF4	14	69	8465	43.8147	0.000298102	0.000298146	0.000218823
GOTERM_MF_DIRECT	GO:0000976~transcription regulatory region sequence-specific DNA binding	5	23.8095	9.40765e-05	JUN, MAFK, FOS, ATF4, NFE2L2	21	234	18945	19.2766	0.00796499	0.00079965	0.000649128
KEGG_PATHWAY	hsa05418:Fluid shear stress and atherosclerosis	5	23.8095	4.43748e-05	JUN, KEAP1, HMOX1, FOS, NFE2L2	14	139	8465	21.7497	0.00482528	0.00176082	0.00129235
KEGG_PATHWAY	hsa05200:Pathways in cancer	7	33.3333	6.95272e-05	JUN, EP300, KEAP1, HMOX1, FOS, RBX1, NFE2L2	14	531	8465	7.97081	0.00755008	0.00176082	0.00129235
KEGG_PATHWAY	hsa05200:Pathways in cancer	7	33.3333	6.95272e-05	JUN, EP300, KEAP1, HMOX1, FOS, RBX1, NFE2L2	14	531	8465	7.97081	0.00755008	0.00176082	0.00129235
KEGG_PATHWAY	hsa05030:Cocaine addiction	4	19.0476	5.00548e-05	ATF2, JUN, FOSB, ATF4	14	49	8465	49.3586	0.00544126	0.00176082	0.00129235
KEGG_PATHWAY	hsa05161:Hepatitis B	5	23.8095	8.07718e-05	ATF2, JUN, EP300, FOS, ATF4	14	162	8465	18.6618	0.00876583	0.00176082	0.00129235
KEGG_PATHWAY	hsa05200:Pathways in cancer	7	33.3333	6.95272e-05	JUN, EP300, KEAP1, HMOX1, FOS, RBX1, NFE2L2	14	531	8465	7.97081	0.00755008	0.00176082	0.00129235
KEGG_PATHWAY	hsa05161:Hepatitis B	5	23.8095	8.07718e-05	ATF2, JUN, EP300, FOS, ATF4	14	162	8465	18.6618	0.00876583	0.00176082	0.00129235
UP_KW_PTM	KW-1017~Isopeptide bond	10	47.619	0.000164855	JUN, MAF, MAFG, CUL3, EP300, NEDD8, MAFK, FOS, FOSL2, ATF4	19	1831	14111	4.05617	0.00164733	0.00181341	0.00181341
UP_KW_PTM	KW-0832~Ubl conjugation	11	52.381	0.000492135	JUN, MAF, MAFG, CUL3, EP300, KEAP1, MAFK, FOS, FOSL2, ATF4, NFE2L2	19	2624	14111	3.11339	0.00491047	0.00270675	0.00270675
KEGG_PATHWAY	hsa05208:Chemical carcinogenesis - reactive oxygen species	5	23.8095	0.000278007	JUN, KEAP1, HMOX1, FOS, NFE2L2	14	223	8465	13.557	0.0298523	0.00432897	0.00317722
KEGG_PATHWAY	hsa05166:Human T-cell leukemia virus 1 infection	5	23.8095	0.000273256	ATF2, JUN, EP300, FOS, ATF4	14	222	8465	13.6181	0.0293497	0.00432897	0.00317722
KEGG_PATHWAY	hsa05166:Human T-cell leukemia virus 1 infection	5	23.8095	0.000273256	ATF2, JUN, EP300, FOS, ATF4	14	222	8465	13.6181	0.0293497	0.00432897	0.00317722
GOTERM_MF_DIRECT	GO:0001221~transcription cofactor binding	3	14.2857	0.000689709	EP300, FOS, NFE2L2	21	37	18945	73.1467	0.056959	0.00488544	0.00396583
GOTERM_BP_DIRECT	GO:0043161~proteasome-mediated ubiquitin-dependent protein catabolic process	5	23.8095	6.05511e-05	CUL3, KCTD5, KLHL20, RBX1, NFE2L2	21	214	19414	21.5999	0.0218001	0.00440812	0.00421436
UP_KW_MOLECULAR_FUNCTION	KW-0678~Repressor	6	28.5714	0.0011536	BATF3, MAF, MAFG, MAFF, MAFK, ATF4	17	629	11749	6.59254	0.0103346	0.00519119	0.00519119
GOTERM_BP_DIRECT	GO:0006366~transcription from RNA polymerase II promoter	5	23.8095	9.1436e-05	MAF, EP300, FOSB, FOS, ATF4	21	238	19414	19.4218	0.0327364	0.00554712	0.00530329
UP_KW_DOMAIN	KW-0175~Coiled coil	9	42.8571	0.000772159	ATF2, JUN, MAF, MAFG, MAFF, MAFK, FOS, ATF4, NFE2L2	14	2711	14504	3.43932	0.00539261	0.00540512	0.00540512
UP_KW_MOLECULAR_FUNCTION	KW-0010~Activator	6	28.5714	0.00195913	ATF2, BATF3, JUN, MAF, ATF4, NFE2L2	17	708	11749	5.85693	0.0174946	0.00587739	0.00587739
KEGG_PATHWAY	hsa04668:TNF signaling pathway	4	19.0476	0.000616615	ATF2, JUN, FOS, ATF4	14	114	8465	21.2155	0.0650215	0.00840137	0.00616615
KEGG_PATHWAY	hsa04935:Growth hormone synthesis, secretion and action	4	19.0476	0.000716313	ATF2, EP300, FOS, ATF4	14	120	8465	20.1548	0.0751337	0.00867535	0.00636723
KEGG_PATHWAY	hsa04380:Osteoclast differentiation	4	19.0476	0.000864537	JUN, FOSB, FOS, FOSL2	14	128	8465	18.8951	0.0899678	0.00876294	0.00643152
KEGG_PATHWAY	hsa04926:Relaxin signaling pathway	4	19.0476	0.000884334	ATF2, JUN, FOS, ATF4	14	129	8465	18.7486	0.0919311	0.00876294	0.00643152
KEGG_PATHWAY	hsa04915:Estrogen signaling pathway	4	19.0476	0.00107565	ATF2, JUN, FOS, ATF4	14	138	8465	17.5259	0.110689	0.00977047	0.00717099
GOTERM_CC_DIRECT	GO:0032993~protein-DNA complex	3	14.2857	0.000787752	EP300, FOS, NFE2L2	21	43	20624	68.5183	0.0499343	0.00853399	0.00800882
UP_KW_BIOLOGICAL_PROCESS	KW-0805~Transcription regulation	11	52.381	0.000812776	ATF2, BATF3, JUN, MAF, MAFG, MAFF, EP300, MAFK, FOSL2, ATF4, NFE2L2	18	2393	11262	2.87603	0.0129254	0.00824177	0.00824177
UP_KW_BIOLOGICAL_PROCESS	KW-0804~Transcription	11	52.381	0.00103022	ATF2, BATF3, JUN, MAF, MAFG, MAFF, EP300, MAFK, FOSL2, ATF4, NFE2L2	18	2462	11262	2.79542	0.0163568	0.00824177	0.00824177
UP_KW_BIOLOGICAL_PROCESS	KW-0945~Host-virus interaction	6	28.5714	0.00241262	EP300, KEAP1, HMOX1, KCTD5, RBX1, NFE2L2	18	665	11262	5.64511	0.0379113	0.0128673	0.0128673
KEGG_PATHWAY	hsa05203:Viral carcinogenesis	4	19.0476	0.00329952	ATF2, JUN, EP300, ATF4	14	204	8465	11.8557	0.302492	0.0276652	0.0203047
KEGG_PATHWAY	hsa05207:Chemical carcinogenesis - receptor activation	4	19.0476	0.00367882	ATF2, JUN, FOS, ATF4	14	212	8465	11.4084	0.330839	0.0278147	0.0204145
KEGG_PATHWAY	hsa05417:Lipid and atherosclerosis	4	19.0476	0.00382772	JUN, FOS, ATF4, NFE2L2	14	215	8465	11.2492	0.341652	0.0278147	0.0204145
KEGG_PATHWAY	hsa05211:Renal cell carcinoma	3	14.2857	0.00481995	JUN, EP300, RBX1	14	69	8465	26.2888	0.409417	0.0328359	0.0240998
GOTERM_BP_DIRECT	GO:0071276~cellular response to cadmium ion	3	14.2857	0.000657139	JUN, HMOX1, FOS	21	37	19414	74.9575	0.212803	0.0298998	0.0285855
KEGG_PATHWAY	hsa04657:IL-17 signaling pathway	3	14.2857	0.00878819	JUN, FOSB, FOS	14	94	8465	19.2971	0.617928	0.0504165	0.0370029
KEGG_PATHWAY	hsa04658:Th1 and Th2 cell differentiation	3	14.2857	0.00843081	JUN, MAF, FOS	14	92	8465	19.7166	0.602617	0.0504165	0.0370029
KEGG_PATHWAY	hsa04010:MAPK signaling pathway	4	19.0476	0.00985421	ATF2, JUN, FOS, ATF4	14	302	8465	8.00851	0.660213	0.0537054	0.0394168
KEGG_PATHWAY	hsa04066:HIF-1 signaling pathway	3	14.2857	0.0116816	EP300, HMOX1, RBX1	14	109	8465	16.6415	0.722184	0.0553609	0.0406318
KEGG_PATHWAY	hsa04928:Parathyroid hormone synthesis, secretion and action	3	14.2857	0.0110733	ATF2, FOS, ATF4	14	106	8465	17.1125	0.70291	0.0553609	0.0406318
KEGG_PATHWAY	hsa04922:Glucagon signaling pathway	3	14.2857	0.0112744	ATF2, EP300, ATF4	14	107	8465	16.9526	0.709425	0.0553609	0.0406318
GOTERM_BP_DIRECT	GO:0016567~protein ubiquitination	5	23.8095	0.0011513	CUL3, KEAP1, KLHL20, RBX1, NFE2L2	21	464	19414	9.96203	0.342502	0.0465635	0.0445167
GOTERM_MF_DIRECT	GO:0003682~chromatin binding	4	19.0476	0.0125633	JUN, EP300, FOS, FOSL2	21	469	18945	7.69418	0.658581	0.0593267	0.0481593
GOTERM_BP_DIRECT	GO:0009410~response to xenobiotic stimulus	4	19.0476	0.00211599	JUN, FOSB, HMOX1, FOS	21	253	19414	14.6162	0.537467	0.0550158	0.0525976
GOTERM_BP_DIRECT	GO:0009410~response to xenobiotic stimulus	4	19.0476	0.00211599	JUN, FOSB, HMOX1, FOS	21	253	19414	14.6162	0.537467	0.0550158	0.0525976
KEGG_PATHWAY	hsa04728:Dopaminergic synapse	3	14.2857	0.0168214	ATF2, FOS, ATF4	14	132	8465	13.7419	0.842626	0.0763974	0.0560715
KEGG_PATHWAY	hsa04210:Apoptosis	3	14.2857	0.0177987	JUN, FOS, ATF4	14	136	8465	13.3377	0.858794	0.0776025	0.056956
KEGG_PATHWAY	hsa04120:Ubiquitin mediated proteolysis	3	14.2857	0.0193096	CUL3, KEAP1, RBX1	14	142	8465	12.7741	0.880606	0.0809516	0.059414
GOTERM_BP_DIRECT	GO:0006511~ubiquitin-dependent protein catabolic process	4	19.0476	0.00299532	CUL3, KEAP1, NEDD8, RBX1	21	286	19414	12.9297	0.664432	0.0702413	0.0671538
KEGG_PATHWAY	hsa04932:Non-alcoholic fatty liver disease	3	14.2857	0.0227635	JUN, FOS, ATF4	14	155	8465	11.7028	0.918724	0.0918972	0.0674475
KEGG_PATHWAY	hsa05225:Hepatocellular carcinoma	3	14.2857	0.0264568	KEAP1, HMOX1, NFE2L2	14	168	8465	10.7972	0.946208	0.102603	0.0753053
KEGG_PATHWAY	hsa04310:Wnt signaling pathway	3	14.2857	0.0273421	JUN, EP300, RBX1	14	171	8465	10.6078	0.951286	0.102603	0.0753053
GOTERM_BP_DIRECT	GO:0071277~cellular response to calcium ion	3	14.2857	0.0038246	JUN, FOSB, FOS	21	90	19414	30.8159	0.752123	0.0818915	0.0782918
KEGG_PATHWAY	hsa05034:Alcoholism	3	14.2857	0.0325846	ATF2, FOSB, ATF4	14	188	8465	9.64856	0.972972	0.114572	0.0840894
GOTERM_MF_DIRECT	GO:0004842~ubiquitin-protein transferase activity	3	14.2857	0.0283941	CUL3, KLHL20, RBX1	21	251	18945	10.7826	0.91357	0.104935	0.0851822
KEGG_PATHWAY	hsa05167:Kaposi sarcoma-associated herpesvirus infection	3	14.2857	0.0345242	JUN, EP300, FOS	14	194	8465	9.35015	0.978282	0.117598	0.0863106
UP_KW_BIOLOGICAL_PROCESS	KW-0833~Ubl conjugation pathway	5	23.8095	0.0222206	CUL3, KEAP1, NEDD8, KLHL20, RBX1	18	741	11262	4.22177	0.302002	0.0888824	0.0888824
INTERPRO	IPR000210:BTB/POZ-like	3	14.2857	0.0152622	KEAP1, KCTD5, KLHL20	21	182	19144	15.0267	0.522043	0.114648	0.105094
INTERPRO	IPR011333:BTB/POZ fold	3	14.2857	0.0167194	KEAP1, KCTD5, KLHL20	21	191	19144	14.3186	0.554838	0.114648	0.105094
KEGG_PATHWAY	hsa04024:cAMP signaling pathway	3	14.2857	0.0452465	JUN, EP300, FOS	14	225	8465	8.0619	0.993571	0.145055	0.106462
GOTERM_CC_DIRECT	GO:0005667~transcription factor complex	3	14.2857	0.020784	JUN, EP300, FOS	21	231	20624	12.7545	0.74467	0.135096	0.126782
UP_KW_DISEASE	KW-0656~Proto-oncogene	3	14.2857	0.022676	JUN, MAF, FOS	6	232	4623	9.96336	0.186519	0.204084	0.204084
SMART	SM00225:BTB	3	14.2857	0.0370023	KEAP1, KCTD5, KLHL20	19	177	10378	9.25781	0.363933	0.222014	0.222014
UP_SEQ_FEATURE	CROSSLNK:Glycyl lysine isopeptide (Lys-Gly) (interchain with G-Cter in SUMO2)	6	28.5714	0.00629856	JUN, MAF, MAFK, FOS, FOSL2, ATF4	21	1267	20543	4.63254	0.70274	0.241865	0.239345
UP_SEQ_FEATURE	CROSSLNK:Glycyl lysine isopeptide (Lys-Gly) (interchain with G-Cter in SUMO2)	6	28.5714	0.00629856	JUN, MAF, MAFK, FOS, FOSL2, ATF4	21	1267	20543	4.63254	0.70274	0.241865	0.239345
UP_SEQ_FEATURE	DOMAIN:BTB	3	14.2857	0.011994	KEAP1, KCTD5, KLHL20	21	172	20543	17.0623	0.901409	0.383809	0.379811
GOTERM_BP_DIRECT	GO:0045893~positive regulation of transcription, DNA-templated	4	19.0476	0.0367041	JUN, EP300, FOS, ATF4	21	724	19414	5.1076	0.999999	0.434033	0.414955
GOTERM_BP_DIRECT	GO:0045893~positive regulation of transcription, DNA-templated	4	19.0476	0.0367041	JUN, EP300, FOS, ATF4	21	724	19414	5.1076	0.999999	0.434033	0.414955
BIOCARTA	h_mapkPathway:MAPKinase Signaling Pathway	3	14.2857	0.190158	ATF2, JUN, FOS	16	87	1623	3.49784	0.999999	0.641414	0.641414
GOTERM_CC_DIRECT	GO:0005783~endoplasmic reticulum	3	14.2857	0.310242	KEAP1, HMOX1, FOS	21	1157	20624	2.54649	1	1	0.953125
GOTERM_CC_DIRECT	GO:0005794~Golgi apparatus	3	14.2857	0.305851	CUL3, KLHL20, NFE2L2	21	1145	20624	2.57318	1	1	0.953125
UP_KW_LIGAND	KW-0479~Metal-binding	4	19.0476	0.441999	ATF2, EP300, HMOX1, RBX1	5	3982	6858	1.3778	0.945903	1	1
UP_KW_LIGAND	KW-0862~Zinc	3	14.2857	0.469211	ATF2, EP300, RBX1	5	2525	6858	1.62962	0.957868	1	1
UP_KW_DOMAIN	KW-0863~Zinc-finger	3	14.2857	0.504857	ATF2, EP300, RBX1	14	1840	14504	1.68913	0.992704	1	1
Category	Term	Count	%	PValue	Genes	List Total	Pop Hits	Pop Total	Fold Enrichment	Bonferroni	Benjamini	FDR
Category	Term	Count	%	PValue	Genes	List Total	Pop Hits	Pop Total	Fold Enrichment	Bonferroni	Benjamini	FDR
Category	Term	Count	%	PValue	Genes	List Total	Pop Hits	Pop Total	Fold Enrichment	Bonferroni	Benjamini	FDR
Category	Term	Count	%	PValue	Genes	List Total	Pop Hits	Pop Total	Fold Enrichment	Bonferroni	Benjamini	FDR
Category	Term	Count	%	PValue	Genes	List Total	Pop Hits	Pop Total	Fold Enrichment	Bonferroni	Benjamini	FDR
Category	Term	Count	%	PValue	Genes	List Total	Pop Hits	Pop Total	Fold Enrichment	Bonferroni	Benjamini	FDR
Category	Term	Count	%	PValue	Genes	List Total	Pop Hits	Pop Total	Fold Enrichment	Bonferroni	Benjamini	FDR
Category	Term	Count	%	PValue	Genes	List Total	Pop Hits	Pop Total	Fold Enrichment	Bonferroni	Benjamini	FDR
Category	Term	Count	%	PValue	Genes	List Total	Pop Hits	Pop Total	Fold Enrichment	Bonferroni	Benjamini	FDR
Category	Term	Count	%	PValue	Genes	List Total	Pop Hits	Pop Total	Fold Enrichment	Bonferroni	Benjamini	FDR
Category	Term	Count	%	PValue	Genes	List Total	Pop Hits	Pop Total	Fold Enrichment	Bonferroni	Benjamini	FDR
Category	Term	Count	%	PValue	Genes	List Total	Pop Hits	Pop Total	Fold Enrichment	Bonferroni	Benjamini	FDR

## Sheet: NRF2 GO
Category	Term	Count	%	PValue	Genes	List Total	Pop Hits	Pop Total	Fold Enrichment	Bonferroni	Benjamini	FDR
GOTERM_BP_DIRECT	GO:0000122~negative regulation of transcription from RNA polymerase II promoter	11	52.381	1.29069e-08	ATF2, BATF3, JUN, MAF, MAFG, CUL3, MAFF, EP300, FOSB, MAFK, ATF4	21	988	19414	10.2928	4.6981e-06	2.84669e-06	2.72156e-06
GOTERM_CC_DIRECT	GO:0000785~chromatin	12	57.1429	6.41199e-10	ATF2, BATF3, JUN, MAF, MAFF, EP300, FOSB, MAFK, FOS, FOSL2, ATF4, NFE2L2	21	1053	20624	11.192	4.16779e-08	2.0839e-08	1.95566e-08
GOTERM_MF_DIRECT	GO:0000976~transcription regulatory region sequence-specific DNA binding	5	23.8095	9.40765e-05	JUN, MAFK, FOS, ATF4, NFE2L2	21	234	18945	19.2766	0.00796499	0.00079965	0.000649128
GOTERM_MF_DIRECT	GO:0000978~RNA polymerase II core promoter proximal region sequence-specific DNA binding	12	57.1429	7.20729e-09	ATF2, BATF3, JUN, MAF, MAFG, MAFF, FOSB, MAFK, FOS, FOSL2, ATF4, NFE2L2	21	1217	18945	8.89541	6.1262e-07	1.53155e-07	1.24326e-07
GOTERM_MF_DIRECT	GO:0000981~RNA polymerase II transcription factor activity, sequence-specific DNA binding	12	57.1429	1.2527e-08	ATF2, BATF3, JUN, MAF, MAFG, MAFF, FOSB, MAFK, FOS, FOSL2, ATF4, NFE2L2	21	1283	18945	8.43781	1.0648e-06	2.12959e-07	1.72873e-07
GOTERM_MF_DIRECT	GO:0001221~transcription cofactor binding	3	14.2857	0.000689709	EP300, FOS, NFE2L2	21	37	18945	73.1467	0.056959	0.00488544	0.00396583
GOTERM_MF_DIRECT	GO:0001228~transcriptional activator activity, RNA polymerase II transcription regulatory region sequence-specific binding	10	47.619	4.95348e-10	ATF2, JUN, MAF, MAFG, MAFF, FOSB, FOS, FOSL2, ATF4, NFE2L2	21	477	18945	18.9128	4.21046e-08	1.40349e-08	1.1393e-08
GOTERM_MF_DIRECT	GO:0003677~DNA binding	10	47.619	5.75763e-06	ATF2, JUN, MAF, MAFG, MAFF, EP300, FOSB, MAFK, ATF4, NFE2L2	21	1421	18945	6.34865	0.00048928	5.43776e-05	4.41418e-05
GOTERM_MF_DIRECT	GO:0003682~chromatin binding	4	19.0476	0.0125633	JUN, EP300, FOS, FOSL2	21	469	18945	7.69418	0.658581	0.0593267	0.0481593
GOTERM_MF_DIRECT	GO:0003700~transcription factor activity, sequence-specific DNA binding	12	57.1429	1.91033e-12	ATF2, BATF3, JUN, MAF, MAFG, MAFF, FOSB, MAFK, FOS, FOSL2, ATF4, NFE2L2	21	563	18945	19.2286	1.62381e-10	1.62378e-10	1.31813e-10
GOTERM_MF_DIRECT	GO:0004842~ubiquitin-protein transferase activity	3	14.2857	0.0283941	CUL3, KLHL20, RBX1	21	251	18945	10.7826	0.91357	0.104935	0.0851822
GOTERM_CC_DIRECT	GO:0005667~transcription factor complex	3	14.2857	0.020784	JUN, EP300, FOS	21	231	20624	12.7545	0.74467	0.135096	0.126782
GOTERM_BP_DIRECT	GO:0006357~regulation of transcription from RNA polymerase II promoter	13	61.9048	1.56411e-08	ATF2, JUN, BATF3, NEDD8, FOS, FOSL2, MAF, MAFG, MAFF, FOSB, MAFK, NFE2L2, ATF4	21	1732	19414	6.93891	5.69335e-06	2.84669e-06	2.72156e-06
GOTERM_BP_DIRECT	GO:0006366~transcription from RNA polymerase II promoter	5	23.8095	9.1436e-05	MAF, EP300, FOSB, FOS, ATF4	21	238	19414	19.4218	0.0327364	0.00554712	0.00530329
GOTERM_BP_DIRECT	GO:0006511~ubiquitin-dependent protein catabolic process	4	19.0476	0.00299532	CUL3, KEAP1, NEDD8, RBX1	21	286	19414	12.9297	0.664432	0.0702413	0.0671538
GOTERM_BP_DIRECT	GO:0009410~response to xenobiotic stimulus	4	19.0476	0.00211599	JUN, FOSB, HMOX1, FOS	21	253	19414	14.6162	0.537467	0.0550158	0.0525976
GOTERM_BP_DIRECT	GO:0016567~protein ubiquitination	5	23.8095	0.0011513	CUL3, KEAP1, KLHL20, RBX1, NFE2L2	21	464	19414	9.96203	0.342502	0.0465635	0.0445167
GOTERM_CC_DIRECT	GO:0031463~Cul3-RING ubiquitin ligase complex	5	23.8095	4.64636e-08	CUL3, KEAP1, KCTD5, KLHL20, RBX1	21	38	20624	129.223	3.02013e-06	7.55034e-07	7.08571e-07
GOTERM_CC_DIRECT	GO:0032993~protein-DNA complex	3	14.2857	0.000787752	EP300, FOS, NFE2L2	21	43	20624	68.5183	0.0499343	0.00853399	0.00800882
GOTERM_BP_DIRECT	GO:0043161~proteasome-mediated ubiquitin-dependent protein catabolic process	5	23.8095	6.05511e-05	CUL3, KCTD5, KLHL20, RBX1, NFE2L2	21	214	19414	21.5999	0.0218001	0.00440812	0.00421436
GOTERM_MF_DIRECT	GO:0043565~sequence-specific DNA binding	7	33.3333	1.03697e-06	MAFF, FOSB, MAFK, FOS, FOSL2, ATF4, NFE2L2	21	342	18945	18.4649	8.81389e-05	1.25918e-05	1.02216e-05
GOTERM_BP_DIRECT	GO:0045893~positive regulation of transcription, DNA-templated	4	19.0476	0.0367041	JUN, EP300, FOS, ATF4	21	724	19414	5.1076	0.999999	0.434033	0.414955
GOTERM_BP_DIRECT	GO:0045944~positive regulation of transcription from RNA polymerase II promoter	11	52.381	9.72293e-08	ATF2, JUN, MAF, MAFG, MAFF, EP300, FOSB, FOS, FOSL2, ATF4, NFE2L2	21	1222	19414	8.3218	3.53909e-05	1.17972e-05	1.12786e-05
GOTERM_MF_DIRECT	GO:0061629~RNA polymerase II sequence-specific DNA binding transcription factor binding	8	38.0952	4.69248e-10	ATF2, JUN, EP300, KEAP1, FOS, ATF4, RBX1, NFE2L2	21	182	18945	39.6546	3.9886e-08	1.40349e-08	1.1393e-08
GOTERM_BP_DIRECT	GO:0071276~cellular response to cadmium ion	3	14.2857	0.000657139	JUN, HMOX1, FOS	21	37	19414	74.9575	0.212803	0.0298998	0.0285855
GOTERM_BP_DIRECT	GO:0071277~cellular response to calcium ion	3	14.2857	0.0038246	JUN, FOSB, FOS	21	90	19414	30.8159	0.752123	0.0818915	0.0782918
GOTERM_CC_DIRECT	GO:0090575~RNA polymerase II transcription factor complex	11	52.381	6.85247e-18	ATF2, BATF3, JUN, MAF, MAFG, MAFF, MAFK, FOS, FOSL2, ATF4, NFE2L2	21	123	20624	87.8297	4.4541e-16	4.4541e-16	4.18e-16
GOTERM_MF_DIRECT	GO:1990837~sequence-specific double-stranded DNA binding	9	42.8571	5.03562e-08	ATF2, BATF3, JUN, MAF, MAFG, MAFF, FOSB, FOS, ATF4	21	559	18945	14.5247	4.28027e-06	7.1338e-07	5.79096e-07

## Sheet: NRF2 PATHWAY
Category	Term	Count	%	PValue	Genes	List Total	Pop Hits	Pop Total	Fold Enrichment	Bonferroni	Benjamini	FDR
KEGG_PATHWAY	hsa05031:Amphetamine addiction	5	23.8095	2.73528e-06	ATF2, JUN, FOSB, FOS, ATF4	14	69	8465	43.8147	0.000298102	0.000298146	0.000218823
KEGG_PATHWAY	hsa05418:Fluid shear stress and atherosclerosis	5	23.8095	4.43748e-05	JUN, KEAP1, HMOX1, FOS, NFE2L2	14	139	8465	21.7497	0.00482528	0.00176082	0.00129235
KEGG_PATHWAY	hsa05200:Pathways in cancer	7	33.3333	6.95272e-05	JUN, EP300, KEAP1, HMOX1, FOS, RBX1, NFE2L2	14	531	8465	7.97081	0.00755008	0.00176082	0.00129235
KEGG_PATHWAY	hsa05030:Cocaine addiction	4	19.0476	5.00548e-05	ATF2, JUN, FOSB, ATF4	14	49	8465	49.3586	0.00544126	0.00176082	0.00129235
KEGG_PATHWAY	hsa05161:Hepatitis B	5	23.8095	8.07718e-05	ATF2, JUN, EP300, FOS, ATF4	14	162	8465	18.6618	0.00876583	0.00176082	0.00129235
KEGG_PATHWAY	hsa05208:Chemical carcinogenesis - reactive oxygen species	5	23.8095	0.000278007	JUN, KEAP1, HMOX1, FOS, NFE2L2	14	223	8465	13.557	0.0298523	0.00432897	0.00317722
KEGG_PATHWAY	hsa05166:Human T-cell leukemia virus 1 infection	5	23.8095	0.000273256	ATF2, JUN, EP300, FOS, ATF4	14	222	8465	13.6181	0.0293497	0.00432897	0.00317722
KEGG_PATHWAY	hsa04668:TNF signaling pathway	4	19.0476	0.000616615	ATF2, JUN, FOS, ATF4	14	114	8465	21.2155	0.0650215	0.00840137	0.00616615
KEGG_PATHWAY	hsa04935:Growth hormone synthesis, secretion and action	4	19.0476	0.000716313	ATF2, EP300, FOS, ATF4	14	120	8465	20.1548	0.0751337	0.00867535	0.00636723
KEGG_PATHWAY	hsa04380:Osteoclast differentiation	4	19.0476	0.000864537	JUN, FOSB, FOS, FOSL2	14	128	8465	18.8951	0.0899678	0.00876294	0.00643152
KEGG_PATHWAY	hsa04926:Relaxin signaling pathway	4	19.0476	0.000884334	ATF2, JUN, FOS, ATF4	14	129	8465	18.7486	0.0919311	0.00876294	0.00643152
KEGG_PATHWAY	hsa04915:Estrogen signaling pathway	4	19.0476	0.00107565	ATF2, JUN, FOS, ATF4	14	138	8465	17.5259	0.110689	0.00977047	0.00717099
KEGG_PATHWAY	hsa05203:Viral carcinogenesis	4	19.0476	0.00329952	ATF2, JUN, EP300, ATF4	14	204	8465	11.8557	0.302492	0.0276652	0.0203047
KEGG_PATHWAY	hsa05207:Chemical carcinogenesis - receptor activation	4	19.0476	0.00367882	ATF2, JUN, FOS, ATF4	14	212	8465	11.4084	0.330839	0.0278147	0.0204145
KEGG_PATHWAY	hsa05417:Lipid and atherosclerosis	4	19.0476	0.00382772	JUN, FOS, ATF4, NFE2L2	14	215	8465	11.2492	0.341652	0.0278147	0.0204145
KEGG_PATHWAY	hsa05211:Renal cell carcinoma	3	14.2857	0.00481995	JUN, EP300, RBX1	14	69	8465	26.2888	0.409417	0.0328359	0.0240998
KEGG_PATHWAY	hsa04657:IL-17 signaling pathway	3	14.2857	0.00878819	JUN, FOSB, FOS	14	94	8465	19.2971	0.617928	0.0504165	0.0370029
KEGG_PATHWAY	hsa04658:Th1 and Th2 cell differentiation	3	14.2857	0.00843081	JUN, MAF, FOS	14	92	8465	19.7166	0.602617	0.0504165	0.0370029
KEGG_PATHWAY	hsa04010:MAPK signaling pathway	4	19.0476	0.00985421	ATF2, JUN, FOS, ATF4	14	302	8465	8.00851	0.660213	0.0537054	0.0394168
KEGG_PATHWAY	hsa04066:HIF-1 signaling pathway	3	14.2857	0.0116816	EP300, HMOX1, RBX1	14	109	8465	16.6415	0.722184	0.0553609	0.0406318
KEGG_PATHWAY	hsa04928:Parathyroid hormone synthesis, secretion and action	3	14.2857	0.0110733	ATF2, FOS, ATF4	14	106	8465	17.1125	0.70291	0.0553609	0.0406318
KEGG_PATHWAY	hsa04922:Glucagon signaling pathway	3	14.2857	0.0112744	ATF2, EP300, ATF4	14	107	8465	16.9526	0.709425	0.0553609	0.0406318
KEGG_PATHWAY	hsa04728:Dopaminergic synapse	3	14.2857	0.0168214	ATF2, FOS, ATF4	14	132	8465	13.7419	0.842626	0.0763974	0.0560715
KEGG_PATHWAY	hsa04210:Apoptosis	3	14.2857	0.0177987	JUN, FOS, ATF4	14	136	8465	13.3377	0.858794	0.0776025	0.056956
KEGG_PATHWAY	hsa04120:Ubiquitin mediated proteolysis	3	14.2857	0.0193096	CUL3, KEAP1, RBX1	14	142	8465	12.7741	0.880606	0.0809516	0.059414
KEGG_PATHWAY	hsa04932:Non-alcoholic fatty liver disease	3	14.2857	0.0227635	JUN, FOS, ATF4	14	155	8465	11.7028	0.918724	0.0918972	0.0674475
KEGG_PATHWAY	hsa05225:Hepatocellular carcinoma	3	14.2857	0.0264568	KEAP1, HMOX1, NFE2L2	14	168	8465	10.7972	0.946208	0.102603	0.0753053
KEGG_PATHWAY	hsa04310:Wnt signaling pathway	3	14.2857	0.0273421	JUN, EP300, RBX1	14	171	8465	10.6078	0.951286	0.102603	0.0753053
KEGG_PATHWAY	hsa05034:Alcoholism	3	14.2857	0.0325846	ATF2, FOSB, ATF4	14	188	8465	9.64856	0.972972	0.114572	0.0840894
KEGG_PATHWAY	hsa05167:Kaposi sarcoma-associated herpesvirus infection	3	14.2857	0.0345242	JUN, EP300, FOS	14	194	8465	9.35015	0.978282	0.117598	0.0863106
KEGG_PATHWAY	hsa04024:cAMP signaling pathway	3	14.2857	0.0452465	JUN, EP300, FOS	14	225	8465	8.0619	0.993571	0.145055	0.106462
