# Supplementary material for: Pan-cancer and single-cell analysis reveal the prognostic value and immune response of NQO1
Source: Front Cell Dev Biol. 2023 Jul 31;11:1174535. doi: 10.3389/fcell.2023.1174535 (PMC10424457; doi:10.3389/fcell.2023.1174535)
Supplement: Supplementary file 3 [file Table3.XLSX]

## Sheet: GdscIC50AndExprTable
symbol	drug	cor	fdr	entrez
NQO1	17-AAG	-0.601002	3.44242e-83	1728
NQO1	Lapatinib	-0.33087	1.50608e-09	1728
NQO1	Trametinib	-0.311079	4.24235e-20	1728
NQO1	PD-0325901	-0.296118	1.91454e-16	1728
NQO1	RDEA119	-0.289455	4.24915e-18	1728
NQO1	TGX221	-0.278954	7.27476e-07	1728
NQO1	selumetinib	-0.276365	1.73432e-16	1728
NQO1	Erlotinib	-0.263103	1.8595e-05	1728
NQO1	Docetaxel	-0.262952	1.80173e-13	1728
NQO1	Cetuximab	-0.220174	2.42178e-09	1728
NQO1	JNK Inhibitor VIII	-0.212793	3.18944e-08	1728
NQO1	Dasatinib	-0.206777	0.000523437	1728
NQO1	FH535	-0.20244	3.44303e-07	1728
NQO1	CI-1040	-0.198144	2.11384e-07	1728
NQO1	Afatinib	-0.198014	8.97072e-09	1728
NQO1	XAV939	-0.191118	1.48851e-07	1728
NQO1	AKT inhibitor VIII	-0.189801	2.8542e-06	1728
NQO1	RO-3306	-0.17911	5.07229e-06	1728
NQO1	GSK1904529A	-0.173145	2.0688e-05	1728
NQO1	WZ-1-84	-0.171883	0.00967734	1728
NQO1	Bryostatin 1	-0.169266	0.000154678	1728
NQO1	AZ628	-0.166881	0.00899283	1728
NQO1	CCT007093	-0.166714	2.3783e-05	1728
NQO1	Bicalutamide	-0.166678	3.1092e-05	1728
NQO1	FTI-277	-0.1659	1.693e-05	1728
NQO1	Gefitinib	-0.163674	1.7472e-05	1728
NQO1	Bortezomib	-0.162885	0.012775	1728
NQO1	SGC0946	-0.155838	0.000345786	1728
NQO1	SB590885	-0.155263	0.000136092	1728
NQO1	WH-4-023	-0.154186	0.0214694	1728
NQO1	MG-132	-0.153617	0.031877	1728
NQO1	KIN001-135	-0.153395	0.0716003	1728
NQO1	BMS-708163	-0.149643	8.6796e-05	1728
NQO1	CGP-082996	-0.146719	0.0481835	1728
NQO1	Bleomycin (50 uM)	-0.146102	3.4166e-05	1728
NQO1	Saracatinib	-0.141884	0.0609835	1728
NQO1	SB 216763	-0.135334	0.00273683	1728
NQO1	BIRB 0796	-0.133765	0.0032543	1728
NQO1	PLX4720	-0.132291	0.000378661	1728
NQO1	PHA-665752	-0.129354	0.240756	1728
NQO1	UNC1215	-0.128688	0.00365436	1728
NQO1	AMG-706	-0.12858	0.00700753	1728
NQO1	rTRAIL	-0.125892	0.0221029	1728
NQO1	Veliparib	-0.118077	0.0460647	1728
NQO1	AS601245	-0.114866	0.0104737	1728
NQO1	LFM-A13	-0.109069	0.0157698	1728
NQO1	IOX2	-0.105593	0.0354129	1728
NQO1	CHIR-99021	-0.101085	0.00608925	1728
NQO1	Dabrafenib	-0.0999017	0.012359	1728
NQO1	BMS-509744	-0.0995472	0.247565	1728
NQO1	Elesclomol	-0.0995088	0.0166039	1728
NQO1	Midostaurin	-0.0923411	0.0267768	1728
NQO1	TAE684	-0.0904517	0.355871	1728
NQO1	NSC-87877	-0.0895978	0.0791793	1728
NQO1	CP724714	-0.083913	0.0701138	1728
NQO1	PF-4708671	-0.0793513	0.347116	1728
NQO1	SL 0101-1	-0.0742452	0.310946	1728
NQO1	A-770041	-0.0722103	0.364224	1728
NQO1	PF-562271	-0.0639482	0.226278	1728
NQO1	JNJ-26854165	-0.0630853	0.190127	1728
NQO1	AG-014699	-0.0606562	0.149944	1728
NQO1	EHT 1864	-0.0576744	0.342647	1728
NQO1	CGP-60474	-0.05313	0.554328	1728
NQO1	Pazopanib	-0.0518021	0.338377	1728
NQO1	GNF-2	-0.0508634	0.835351	1728
NQO1	681640	-0.0421624	0.492462	1728
NQO1	GW 441756	-0.0413234	0.823073	1728
NQO1	Bexarotene	-0.0402272	0.59186	1728
NQO1	Embelin	-0.0393308	0.518607	1728
NQO1	JW-7-52-1	-0.0378347	0.736994	1728
NQO1	CCT018159	-0.0363251	0.499016	1728
NQO1	Epothilone B	-0.0359305	0.50313	1728
NQO1	Crizotinib	-0.0355241	0.832678	1728
NQO1	MLN4924	-0.0346748	0.566136	1728
NQO1	A-443654	-0.0331535	0.874894	1728
NQO1	Roscovitine	-0.0310732	0.879959	1728
NQO1	(5Z)-7-Oxozeaenol	-0.0288448	0.52797	1728
NQO1	Paclitaxel	-0.0284931	0.83237	1728
NQO1	EX-527	-0.0250995	0.837654	1728
NQO1	Bleomycin	-0.0249512	0.689974	1728
NQO1	Z-LLNle-CHO	-0.0196369	0.826346	1728
NQO1	Rapamycin	-0.0146002	0.931713	1728
NQO1	Tamoxifen	-0.0143342	0.926489	1728
NQO1	AZD6482	-0.0101383	0.868741	1728
NQO1	Thapsigargin	-0.009916	0.913098	1728
NQO1	KIN001-055	-0.00583248	0.950054	1728
NQO1	Zibotentan	-0.00565082	0.990687	1728
NQO1	BMS-754807	0.000578184	0.993408	1728
NQO1	BEZ235	0.00958789	0.874775	1728
NQO1	Cyclopamine	0.0112463	0.937273	1728
NQO1	Temozolomide	0.0130342	0.889768	1728
NQO1	YK 4-279	0.0135205	0.841988	1728
NQO1	PD-173074	0.0212803	0.909584	1728
NQO1	piperlongumine	0.0227954	0.643316	1728
NQO1	Cisplatin	0.024641	0.654334	1728
NQO1	QL-VIII-58	0.0260285	0.777789	1728
NQO1	Temsirolimus	0.0278597	0.61004	1728
NQO1	SB 505124	0.0285769	0.731694	1728
NQO1	Sorafenib	0.0286173	0.825341	1728
NQO1	VX-11e	0.0304425	0.55776	1728
NQO1	Olaparib	0.031953	0.489655	1728
NQO1	Mitomycin C	0.0331752	0.546547	1728
NQO1	GSK-650394	0.0353171	0.644002	1728
NQO1	LY317615	0.0410759	0.36257	1728
NQO1	Pyrimethamine	0.0418258	0.734351	1728
NQO1	XMD8-85	0.042647	0.634879	1728
NQO1	GW-2580	0.0457825	0.873378	1728
NQO1	NU-7441	0.0464371	0.514534	1728
NQO1	VX-702	0.0466245	0.807426	1728
NQO1	AUY922	0.0468939	0.368477	1728
NQO1	GSK269962A	0.0482764	0.343276	1728
NQO1	Tipifarnib	0.0488252	0.442973	1728
NQO1	Lisitinib	0.0554518	0.356712	1728
NQO1	PD-0332991	0.057061	0.281807	1728
NQO1	GDC0449	0.0571458	0.513592	1728
NQO1	Lenalidomide	0.0571583	0.399359	1728
NQO1	JNK-9L	0.0583477	0.272167	1728
NQO1	BI-2536	0.061108	0.55846	1728
NQO1	Imatinib	0.0626643	0.680004	1728
NQO1	Cytarabine	0.0631091	0.191719	1728
NQO1	CH5424802	0.0661404	0.205089	1728
NQO1	BMS-536924	0.0666122	0.246403	1728
NQO1	Vinorelbine	0.0675995	0.181627	1728
NQO1	Bosutinib	0.0700446	0.146949	1728
NQO1	GDC0941	0.0710317	0.15196	1728
NQO1	Nutlin-3a (-)	0.0779338	0.079012	1728
NQO1	Doxorubicin	0.0823574	0.127455	1728
NQO1	Salubrinal	0.0844733	0.298607	1728
NQO1	CMK	0.087429	0.40233	1728
NQO1	MK-2206	0.0923775	0.0487511	1728
NQO1	HG-6-64-1	0.0967651	0.0223324	1728
NQO1	KU-55933	0.097154	0.0510171	1728
NQO1	Talazoparib	0.0981766	0.0166877	1728
NQO1	Axitinib	0.0987704	0.0300018	1728
NQO1	Tivozanib	0.100341	0.0291916	1728
NQO1	TW 37	0.101157	0.0124494	1728
NQO1	Sunitinib	0.102371	0.138737	1728
NQO1	HG-5-88-01	0.102461	0.314412	1728
NQO1	XMD11-85h	0.106641	0.378522	1728
NQO1	Linifanib	0.107198	0.011385	1728
NQO1	AS605240	0.111028	0.00469259	1728
NQO1	FMK	0.114672	0.0275195	1728
NQO1	Ruxolitinib	0.115246	0.00607976	1728
NQO1	XMD8-92	0.11645	0.168125	1728
NQO1	XMD15-27	0.119525	0.00346191	1728
NQO1	Vinblastine	0.121072	0.00255549	1728
NQO1	PFI-1	0.121317	0.00370825	1728
NQO1	Gemcitabine	0.121421	0.00453113	1728
NQO1	SB52334	0.12587	0.00143465	1728
NQO1	S-Trityl-L-cysteine	0.127788	0.0797657	1728
NQO1	AC220	0.130301	0.00114646	1728
NQO1	FR-180204	0.132155	0.00176762	1728
NQO1	GW843682X	0.134346	0.0741291	1728
NQO1	Parthenolide	0.137222	0.132202	1728
NQO1	QS11	0.143718	0.00625221	1728
NQO1	MS-275	0.145418	0.0393686	1728
NQO1	OSU-03012	0.150708	0.000319855	1728
NQO1	MP470	0.152768	0.000265351	1728
NQO1	VX-680	0.153892	0.0463459	1728
NQO1	Obatoclax Mesylate	0.153951	0.000135212	1728
NQO1	ATRA	0.160211	7.0765e-05	1728
NQO1	Nilotinib	0.160267	0.000112312	1728
NQO1	JQ12	0.163958	0.000215687	1728
NQO1	HG-5-113-01	0.172234	0.00384067	1728
NQO1	JQ1	0.173116	5.03434e-06	1728
NQO1	BX-795	0.175572	6.57746e-06	1728
NQO1	EKB-569	0.177076	1.22461e-06	1728
NQO1	Etoposide	0.177999	1.1071e-05	1728
NQO1	XL-184	0.178345	2.3913e-06	1728
NQO1	DMOG	0.180845	2.23969e-06	1728
NQO1	YM155	0.181968	7.92505e-06	1728
NQO1	STF-62247	0.188918	2.84302e-07	1728
NQO1	Shikonin	0.189845	1.2018e-05	1728
NQO1	SN-38	0.203202	4.79387e-08	1728
NQO1	KIN001-266	0.204425	4.48626e-06	1728
NQO1	PAC-1	0.217765	4.80395e-09	1728
NQO1	ZM-447439	0.219694	2.91103e-08	1728
NQO1	T0901317	0.224343	4.82929e-10	1728
NQO1	ZG-10	0.224829	4.7579e-05	1728
NQO1	AZD7762	0.230821	3.27198e-10	1728
NQO1	AP-24534	0.232678	1.29989e-10	1728
NQO1	VNLG/124	0.23352	4.00005e-11	1728
NQO1	CEP-701	0.242374	3.2782e-11	1728
NQO1	Phenformin	0.242827	3.25594e-12	1728
NQO1	AICAR	0.245039	1.9653e-11	1728
NQO1	XMD14-99	0.24512	1.96672e-12	1728
NQO1	THZ-2-49	0.245242	1.51157e-12	1728
NQO1	Camptothecin	0.248786	3.93841e-11	1728
NQO1	OSI-930	0.249258	1.01273e-12	1728
NQO1	AZD8055	0.258028	1.36796e-12	1728
NQO1	BAY 61-3606	0.263169	8.10848e-13	1728
NQO1	GSK429286A	0.264371	2.81315e-13	1728
NQO1	QL-XII-61	0.267261	4.53117e-07	1728
NQO1	TL-2-105	0.269597	0	1728
NQO1	NSC-207895	0.275195	0	1728
NQO1	LAQ824	0.288332	0	1728
NQO1	Foretinib	0.293038	0	1728
NQO1	Masitinib	0.296259	0	1728
NQO1	MPS-1-IN-1	0.302859	0	1728
NQO1	KIN001-270	0.309054	0	1728
NQO1	CAL-101	0.312986	0	1728
NQO1	QL-XII-47	0.317613	0	1728
NQO1	YM201636	0.323003	0	1728
NQO1	KIN001-236	0.334832	0	1728
NQO1	GSK2126458	0.336425	0	1728
NQO1	TAK-715	0.337109	0	1728
NQO1	KIN001-102	0.341671	0	1728
NQO1	BHG712	0.343853	0	1728
NQO1	IPA-3	0.344057	0	1728
NQO1	Y-39983	0.344989	0	1728
NQO1	5-Fluorouracil	0.347152	0	1728
NQO1	UNC0638	0.347952	0	1728
NQO1	KIN001-260	0.349441	0	1728
NQO1	BMS345541	0.35681	0	1728
NQO1	GSK690693	0.362878	0	1728
NQO1	Ispinesib Mesylate	0.362924	0	1728
NQO1	ZSTK474	0.373555	0	1728
NQO1	KIN001-244	0.376074	0	1728
NQO1	BIX02189	0.376499	0	1728
NQO1	Genentech Cpd 10	0.379843	0	1728
NQO1	QL-XI-92	0.380767	0	1728
NQO1	WZ3105	0.382241	0	1728
NQO1	TL-1-85	0.398241	0	1728
NQO1	Methotrexate	0.398257	0	1728
NQO1	CX-5461	0.398582	0	1728
NQO1	SNX-2112	0.40027	0	1728
NQO1	FK866	0.400778	0	1728
NQO1	XMD13-2	0.406283	0	1728
NQO1	AT-7519	0.406984	0	1728
NQO1	Belinostat	0.40877	0	1728
NQO1	TG101348	0.416993	0	1728
NQO1	Navitoclax	0.424027	0	1728
NQO1	NG-25	0.424432	0	1728
NQO1	CP466722	0.432433	0	1728
NQO1	THZ-2-102-1	0.437258	0	1728
NQO1	GSK1070916	0.437272	0	1728
NQO1	CUDC-101	0.437734	0	1728
NQO1	Tubastatin A	0.444589	0	1728
NQO1	JW-7-24-1	0.453037	0	1728
NQO1	BX-912	0.454782	0	1728
NQO1	QL-X-138	0.456628	0	1728
NQO1	PI-103	0.456647	0	1728
NQO1	PHA-793887	0.459436	0	1728
NQO1	Vorinostat	0.459849	0	1728
NQO1	OSI-027	0.461623	0	1728
NQO1	CAY10603	0.461942	0	1728
NQO1	AR-42	0.463984	0	1728
NQO1	I-BET-762	0.47412	0	1728
NQO1	TPCA-1	0.480213	0	1728
NQO1	PIK-93	0.487164	0	1728
NQO1	NPK76-II-72-1	0.498462	0	1728

## Sheet: CtrpDrugIC50AndExpTable
symbol	drug	cor	fdr	entrez
NQO1	PX-12	0.567583	9.33387e-62	1728
NQO1	PL-DI	0.542378	4.06123e-55	1728
NQO1	BRD-K34222889	0.52021	9.95358e-51	1728
NQO1	manumycin A	0.518305	3.33101e-50	1728
NQO1	NSC95397	0.543546	3.79438e-50	1728
NQO1	piperlongumine	0.506154	2.18952e-48	1728
NQO1	PRIMA-1	0.513349	4.9696e-46	1728
NQO1	necrosulfonamide	0.574384	1.41385e-43	1728
NQO1	triazolothiadiazine	0.465885	1.40605e-41	1728
NQO1	LY-2183240	0.465893	1.08301e-40	1728
NQO1	vincristine	0.456041	1.27033e-40	1728
NQO1	NSC48300	0.469954	7.03915e-40	1728
NQO1	parbendazole	0.440568	8.15603e-37	1728
NQO1	doxorubicin	0.436125	4.47227e-36	1728
NQO1	narciclasine	0.441726	5.48146e-35	1728
NQO1	Merck60	0.439041	9.53691e-35	1728
NQO1	KPT185	0.496756	1.55941e-33	1728
NQO1	ML210	0.441518	2.49632e-33	1728
NQO1	ML162	0.429309	7.6736e-33	1728
NQO1	SB-225002	0.41751	7.78414e-33	1728
NQO1	vorinostat	0.424535	1.09565e-32	1728
NQO1	chlorambucil	0.434237	1.24069e-32	1728
NQO1	GSK461364	0.421932	2.378e-32	1728
NQO1	BRD-K66453893	0.422413	2.52684e-32	1728
NQO1	ceranib-2	0.414937	3.4743e-32	1728
NQO1	cerulenin	0.4261	3.94448e-32	1728
NQO1	methylstat	0.503969	4.31235e-32	1728
NQO1	panobinostat	0.41397	5.44445e-32	1728
NQO1	ML311	0.414385	6.08171e-32	1728
NQO1	topotecan	0.412227	9.58796e-32	1728
NQO1	rigosertib	0.424843	1.12854e-31	1728
NQO1	1S,3R-RSL-3	0.420735	1.95463e-31	1728
NQO1	NSC632839	0.419346	1.99373e-31	1728
NQO1	ciclopirox	0.410574	2.64503e-31	1728
NQO1	etoposide	0.413421	3.24646e-31	1728
NQO1	SR-II-138A	0.40463	4.63054e-31	1728
NQO1	leptomycin B	0.405226	7.63129e-31	1728
NQO1	KX2-391	0.412925	8.39099e-31	1728
NQO1	CR-1-31B	0.405986	1.22352e-30	1728
NQO1	apicidin	0.406432	1.29141e-30	1728
NQO1	BRD-K70511574	0.410364	1.47141e-30	1728
NQO1	FQI-2	0.398321	1.87622e-29	1728
NQO1	CHM-1	0.400313	2.38472e-29	1728
NQO1	ISOX	0.400556	5.73029e-29	1728
NQO1	curcumin	0.404053	7.03087e-29	1728
NQO1	ouabain	0.40167	1.26388e-28	1728
NQO1	YK 4-279	0.394148	1.414e-28	1728
NQO1	cytarabine hydrochloride	0.386946	1.23959e-27	1728
NQO1	BI-2536	0.37944	3.56715e-27	1728
NQO1	isoevodiamine	0.384812	5.50633e-27	1728
NQO1	erastin	0.397862	6.00538e-27	1728
NQO1	WP1130	0.404216	7.42434e-27	1728
NQO1	MK-1775	0.391586	8.26594e-27	1728
NQO1	BRD-K61166597	0.401205	1.26265e-26	1728
NQO1	indisulam	0.39318	1.93655e-26	1728
NQO1	paclitaxel	0.383814	3.59587e-26	1728
NQO1	NVP-231	0.383872	4.53492e-26	1728
NQO1	CCT036477	0.382103	7.31334e-26	1728
NQO1	cucurbitacin I	0.392622	1.04432e-25	1728
NQO1	PF-184	0.385244	2.09315e-25	1728
NQO1	nakiterpiosin	0.375562	2.21349e-25	1728
NQO1	gemcitabine	0.39013	2.23208e-25	1728
NQO1	Compound 7d-cis	0.41434	3.35862e-25	1728
NQO1	CD-437	0.373321	4.0296e-25	1728
NQO1	alisertib	0.377579	4.13251e-25	1728
NQO1	PHA-793887	0.365838	1.45855e-24	1728
NQO1	obatoclax	0.370471	3.69381e-24	1728
NQO1	decitabine	0.361316	4.87286e-24	1728
NQO1	BRD-K26531177	0.385221	5.74191e-24	1728
NQO1	tacedinaline	0.428519	8.45551e-24	1728
NQO1	SB-743921	0.354353	1.41517e-23	1728
NQO1	entinostat	0.363746	1.61148e-23	1728
NQO1	I-BET151	0.354793	3.12113e-23	1728
NQO1	SNX-2112	0.352056	8.36756e-23	1728
NQO1	BRD-K66532283	0.374338	1.08322e-22	1728
NQO1	GSK525762A	0.351851	1.9039e-22	1728
NQO1	axitinib	0.352585	2.3252e-22	1728
NQO1	BRD-K92856060	0.369785	3.7308e-22	1728
NQO1	JQ-1	0.348208	3.83432e-22	1728
NQO1	clofarabine	0.343368	6.47788e-22	1728
NQO1	pifithrin-mu	0.356592	1.08028e-21	1728
NQO1	olaparib	0.355055	2.20036e-21	1728
NQO1	LRRK2-IN-1	0.404118	2.71258e-21	1728
NQO1	CAY10618	0.345744	3.98339e-21	1728
NQO1	KW-2449	0.335051	1.89882e-20	1728
NQO1	serdemetan	0.349203	2.80994e-20	1728
NQO1	barasertib	0.337467	4.49632e-20	1728
NQO1	BRD-K80183349	0.33791	9.34491e-20	1728
NQO1	bortezomib	0.343068	9.43802e-20	1728
NQO1	MST-312	0.334784	1.25166e-19	1728
NQO1	TG-101348	0.344879	1.2553e-19	1728
NQO1	AZD7762	0.330547	1.25756e-19	1728
NQO1	avrainvillamide	0.406635	1.31473e-19	1728
NQO1	Compound 23 citrate	0.335652	1.92679e-19	1728
NQO1	GW-843682X	0.340187	4.12205e-19	1728
NQO1	PAC-1	0.334767	4.15021e-19	1728
NQO1	BIX-01294	0.32862	4.37757e-19	1728
NQO1	phloretin	0.327957	1.08139e-18	1728
NQO1	BRD-K35604418	0.330203	1.40109e-18	1728
NQO1	STF-31	0.331556	1.42101e-18	1728
NQO1	BRD1812	0.328523	2.42295e-18	1728
NQO1	SN-38	0.352698	5.1147e-18	1728
NQO1	NSC19630	0.385046	5.69385e-18	1728
NQO1	MLN2238	0.322926	7.24281e-18	1728
NQO1	belinostat	0.439752	7.78146e-18	1728
NQO1	pevonedistat	0.323944	8.41442e-18	1728
NQO1	dacarbazine	0.321126	9.17945e-18	1728
NQO1	TPCA-1	0.316159	1.29394e-17	1728
NQO1	crizotinib	0.315101	1.41019e-17	1728
NQO1	momelotinib	0.330429	2.29945e-17	1728
NQO1	MGCD-265	0.315411	2.92261e-17	1728
NQO1	AT7867	0.317951	4.10743e-17	1728
NQO1	NVP-BSK805	0.314815	4.79578e-17	1728
NQO1	teniposide	0.417945	6.73613e-17	1728
NQO1	tivantinib	0.434016	6.77225e-17	1728
NQO1	Repligen 136	0.328007	1.15351e-16	1728
NQO1	3-Cl-AHPC	0.301496	2.23116e-16	1728
NQO1	fingolimod	0.306723	3.43931e-16	1728
NQO1	B02	0.311561	3.5347e-16	1728
NQO1	neuronal differentiation inducer III	0.299567	3.92991e-16	1728
NQO1	omacetaxine mepesuccinate	0.348796	4.77502e-16	1728
NQO1	PI-103	0.308477	6.03455e-16	1728
NQO1	KU-60019	0.300973	8.57138e-16	1728
NQO1	elocalcitol	0.300765	1.00099e-15	1728
NQO1	pazopanib	0.301579	1.03876e-15	1728
NQO1	BRD-A94377914	0.409338	1.10958e-15	1728
NQO1	NSC23766	0.304841	1.61295e-15	1728
NQO1	PF-573228	0.296573	1.88226e-15	1728
NQO1	GMX-1778	0.300416	2.43544e-15	1728
NQO1	tipifarnib-P1	0.29388	5.97581e-15	1728
NQO1	CIL70	0.411894	6.15638e-15	1728
NQO1	triptolide	0.292117	6.60351e-15	1728
NQO1	sotrastaurin	0.34107	7.59696e-15	1728
NQO1	daporinad	0.316986	8.45392e-15	1728
NQO1	sirolimus	0.289633	1.5024e-14	1728
NQO1	BMS-345541	0.288036	1.96375e-14	1728
NQO1	OSI-930	0.315091	2.08887e-14	1728
NQO1	PF-3758309	0.398877	2.93592e-14	1728
NQO1	HLI 373	0.295161	3.15223e-14	1728
NQO1	ML031	0.304207	1.26809e-13	1728
NQO1	bardoxolone methyl	0.295105	1.31102e-13	1728
NQO1	N9-isopropylolomoucine	0.280338	5.24564e-13	1728
NQO1	GW-405833	0.267042	5.92372e-13	1728
NQO1	valdecoxib	0.276417	6.26394e-13	1728
NQO1	PIK-93	0.281046	6.3375e-13	1728
NQO1	FQI-1	0.369245	6.88301e-13	1728
NQO1	CHIR-99021	0.279948	1.38305e-12	1728
NQO1	dinaciclib	0.3728	1.9482e-12	1728
NQO1	tosedostat	0.280214	2.07775e-12	1728
NQO1	ABT-737	0.284649	2.34677e-12	1728
NQO1	SNS-032	0.273342	3.04603e-12	1728
NQO1	tipifarnib-P2	0.355793	3.51906e-12	1728
NQO1	SRT-1720	0.287952	4.55077e-12	1728
NQO1	sunitinib	0.26238	5.05317e-12	1728
NQO1	masitinib	0.267708	6.70732e-12	1728
NQO1	docetaxel	0.376763	7.57738e-12	1728
NQO1	SID 26681509	0.284878	8.14156e-12	1728
NQO1	ML239	0.264241	8.18529e-12	1728
NQO1	COL-3	0.296153	1.10877e-11	1728
NQO1	nutlin-3	0.256499	1.89311e-11	1728
NQO1	gossypol	0.257905	2.15399e-11	1728
NQO1	oligomycin A	0.255994	2.29613e-11	1728
NQO1	BRD-A86708339	0.36666	3.14676e-11	1728
NQO1	navitoclax	0.260917	3.15843e-11	1728
NQO1	ELCPK	0.364868	3.17886e-11	1728
NQO1	SMER-3	0.277061	4.3114e-11	1728
NQO1	YM-155	0.280808	4.46168e-11	1728
NQO1	AT13387	0.362014	5.07475e-11	1728
NQO1	R428	0.310477	6.10128e-11	1728
NQO1	AZ-3146	0.254458	6.36953e-11	1728
NQO1	tretinoin	0.251725	7.78426e-11	1728
NQO1	AZD8055	0.251748	8.79419e-11	1728
NQO1	mitomycin	0.240316	9.22078e-11	1728
NQO1	ML320	0.268829	1.24443e-10	1728
NQO1	epigallocatechin-3-monogallate	0.27006	1.25848e-10	1728
NQO1	KU 0060648	0.245924	1.27224e-10	1728
NQO1	LE-135	0.263685	2.01184e-10	1728
NQO1	bendamustine	0.255576	3.62502e-10	1728
NQO1	BRD6340	0.239214	5.0048e-10	1728
NQO1	TW-37	0.240254	5.65471e-10	1728
NQO1	BRD-K88742110	0.243929	6.12189e-10	1728
NQO1	BRD-K29313308	0.24793	6.19183e-10	1728
NQO1	SU11274	0.238153	6.83662e-10	1728
NQO1	Ko-143	0.235698	7.26832e-10	1728
NQO1	lenvatinib	0.242593	7.84336e-10	1728
NQO1	ruxolitinib	0.239742	8.18124e-10	1728
NQO1	BRD-K11533227	0.251534	8.77761e-10	1728
NQO1	marinopyrrole A	0.290249	1.24172e-09	1728
NQO1	bosutinib	0.236382	1.37342e-09	1728
NQO1	OSI-027	0.24092	1.48808e-09	1728
NQO1	ML050	0.24056	1.68989e-09	1728
NQO1	alvocidib	0.329097	1.73304e-09	1728
NQO1	CIL56	0.338259	2.16428e-09	1728
NQO1	SKI-II	0.242757	2.78415e-09	1728
NQO1	UNC0638	0.233305	3.28227e-09	1728
NQO1	BRD-K63431240	0.236312	3.41366e-09	1728
NQO1	fluorouracil	0.221647	3.59218e-09	1728
NQO1	RG-108	0.241397	3.60439e-09	1728
NQO1	tacrolimus	0.235874	3.63703e-09	1728
NQO1	BRD-K13999467	0.236944	3.91655e-09	1728
NQO1	Ki8751	0.235362	4.20689e-09	1728
NQO1	linifanib	0.218748	4.97857e-09	1728
NQO1	GSK-3 inhibitor IX	0.235647	5.28766e-09	1728
NQO1	ABT-199	0.299687	5.53107e-09	1728
NQO1	MK-2206	0.235738	5.89174e-09	1728
NQO1	tubastatin A	0.325253	7.33039e-09	1728
NQO1	foretinib	0.226595	7.7345e-09	1728
NQO1	StemRegenin 1	0.219946	1.0485e-08	1728
NQO1	BRD-K28456706	0.22188	1.65607e-08	1728
NQO1	imatinib	0.22705	2.05037e-08	1728
NQO1	RITA	0.219483	2.053e-08	1728
NQO1	BRD-K41597374	0.212066	2.94513e-08	1728
NQO1	zebularine	0.211076	3.55535e-08	1728
NQO1	BRD-K51490254	0.223523	3.84236e-08	1728
NQO1	AA-COCF3	0.221335	4.67457e-08	1728
NQO1	KU-0063794	0.214299	5.66138e-08	1728
NQO1	temsirolimus	0.307075	6.08383e-08	1728
NQO1	dexamethasone	0.2217	6.20889e-08	1728
NQO1	KU-55933	0.220302	7.88309e-08	1728
NQO1	NVP-BEZ235	0.252737	8.11864e-08	1728
NQO1	BIRB-796	0.224544	8.30129e-08	1728
NQO1	AZD1480	0.322168	1.42788e-07	1728
NQO1	KHS101	0.209368	1.83602e-07	1728
NQO1	DBeQ	0.211555	1.84436e-07	1728
NQO1	Mdivi-1	0.204854	2.46585e-07	1728
NQO1	BRD-A71883111	0.203848	4.42119e-07	1728
NQO1	BRD-K24690302	0.197823	7.22902e-07	1728
NQO1	brefeldin A	0.204716	7.45983e-07	1728
NQO1	BRD-K55116708	0.205434	8.78987e-07	1728
NQO1	tigecycline	0.277362	9.62119e-07	1728
NQO1	brivanib	0.189544	1.43649e-06	1728
NQO1	BRD9647	0.220767	1.70198e-06	1728
NQO1	ETP-46464	0.230439	2.47372e-06	1728
NQO1	Bax channel blocker	0.195328	2.483e-06	1728
NQO1	BRD-K97651142	0.186998	2.89054e-06	1728
NQO1	necrostatin-1	0.203284	4.38527e-06	1728
NQO1	PRIMA-1-Met	0.290895	4.91229e-06	1728
NQO1	bexarotene	0.186426	6.64225e-06	1728
NQO1	neratinib	0.179471	6.81081e-06	1728
NQO1	PDMP	0.180805	7.46045e-06	1728
NQO1	CIL55A	0.254011	7.81984e-06	1728
NQO1	NVP-ADW742	0.182131	8.04324e-06	1728
NQO1	BMS-270394	0.184228	9.41032e-06	1728
NQO1	AZD7545	0.17812	1.2321e-05	1728
NQO1	vorapaxar	0.187452	1.4737e-05	1728
NQO1	SCH-79797	0.163453	1.7149e-05	1728
NQO1	skepinone-L	0.249047	2.1683e-05	1728
NQO1	GDC-0941	0.174896	2.2361e-05	1728
NQO1	CIL41	0.271127	2.2423e-05	1728
NQO1	tandutinib	0.174359	2.3319e-05	1728
NQO1	purmorphamine	0.189778	2.3633e-05	1728
NQO1	AM-580	0.195193	2.7296e-05	1728
NQO1	VER-155008	0.168543	2.9241e-05	1728
NQO1	nintedanib	0.192657	3.6074e-05	1728
NQO1	linsitinib	0.167706	3.7103e-05	1728
NQO1	ML029	0.170846	3.7564e-05	1728
NQO1	Ch-55	0.175261	3.9087e-05	1728
NQO1	BIBR-1532	0.171551	4.2536e-05	1728
NQO1	WZ8040	0.184653	4.6635e-05	1728
NQO1	tanespimycin	-0.190393	4.682e-05	1728
NQO1	niclosamide	0.164076	5.0701e-05	1728
NQO1	BRD-K85133207	0.168928	5.5197e-05	1728
NQO1	VAF-347	-0.232712	5.6426e-05	1728
NQO1	BMS-754807	0.164241	5.6569e-05	1728
NQO1	necrostatin-7	0.166902	7.0968e-05	1728
NQO1	NVP-TAE684	0.167064	7.5561e-05	1728
NQO1	sorafenib	0.159597	0.000113781	1728
NQO1	isoliquiritigenin	0.304934	0.000139144	1728
NQO1	canertinib	0.158519	0.000159283	1728
NQO1	TG-100-115	0.17015	0.000163104	1728
NQO1	PF-750	0.165834	0.000174148	1728
NQO1	neopeltolide	0.307488	0.000283297	1728
NQO1	pyrazolanthrone	0.158787	0.000343497	1728
NQO1	NSC 74859	0.172073	0.000359021	1728
NQO1	tivozanib	0.153866	0.000434886	1728
NQO1	pluripotin	0.148981	0.000584973	1728
NQO1	cytochalasin B	0.15656	0.000611083	1728
NQO1	MG-132	0.248255	0.000619264	1728
NQO1	QW-BI-011	0.277206	0.000714475	1728
NQO1	methotrexate	0.136072	0.000774378	1728
NQO1	AZD4547	0.144549	0.000794763	1728
NQO1	fluvastatin	0.149247	0.00082948	1728
NQO1	tozasertib	0.4794	0.000983737	1728
NQO1	CD-1530	0.163487	0.00105208	1728
NQO1	16-beta-bromoandrosterone	0.147559	0.0010912	1728
NQO1	spautin-1	0.150002	0.00147315	1728
NQO1	fumonisin B1	0.146825	0.00214095	1728
NQO1	darinaparsin	0.180554	0.00226552	1728
NQO1	RAF265	0.149137	0.00271985	1728
NQO1	cabozantinib	0.130514	0.00314381	1728
NQO1	JW-74	0.203478	0.00334195	1728
NQO1	PF-543	0.128459	0.00336903	1728
NQO1	ML006	0.151275	0.0034151	1728
NQO1	BRD-K30748066	0.465335	0.00346401	1728
NQO1	pandacostat	0.132094	0.00369915	1728
NQO1	AZD6482	0.138215	0.00383309	1728
NQO1	bleomycin A2	0.137124	0.00410304	1728
NQO1	BRD-K19103580	0.129613	0.00426486	1728
NQO1	BRD1835	0.126955	0.0047293	1728
NQO1	MI-2	0.1765	0.00506176	1728
NQO1	GANT-61	0.144939	0.00516805	1728
NQO1	BRD-K52037352	0.162973	0.00536257	1728
NQO1	azacitidine	0.126922	0.00578496	1728
NQO1	BRD-K51831558	0.179733	0.00725754	1728
NQO1	lomeguatrib	0.137082	0.00733156	1728
NQO1	CAL-101	0.130847	0.007438	1728
NQO1	ZSTK474	0.13027	0.00782695	1728
NQO1	BRD5468	0.150897	0.00801049	1728
NQO1	WZ4002	0.15535	0.0082892	1728
NQO1	prochlorperazine	0.113116	0.00842914	1728
NQO1	GSK-J4	0.376623	0.00857159	1728
NQO1	PYR-41	0.12883	0.00880843	1728
NQO1	BRD1378	0.158723	0.00904638	1728
NQO1	BRD-K48334597	0.260416	0.0103355	1728
NQO1	selumetinib	-0.112893	0.0109906	1728
NQO1	Compound 1541A	0.133253	0.0118486	1728
NQO1	pifithrin-alpha	0.128607	0.0144101	1728
NQO1	importazole	0.135861	0.0151207	1728
NQO1	ML334 diastereomer	-0.153034	0.0153609	1728
NQO1	itraconazole	0.161812	0.0178272	1728
NQO1	PD318088	-0.103719	0.0179339	1728
NQO1	regorafenib	0.109833	0.0187429	1728
NQO1	parthenolide	0.120155	0.0191124	1728
NQO1	BRD-K01737880	0.386033	0.0219405	1728
NQO1	BRD-K02251932	0.107924	0.0229829	1728
NQO1	BMS-536924	0.107986	0.0238833	1728
NQO1	BRD-A02303741	0.111595	0.0257269	1728
NQO1	quizartinib	0.11631	0.0266424	1728
NQO1	afatinib	0.0980725	0.0297333	1728
NQO1	BMS-195614	0.117677	0.0334411	1728
NQO1	XL765	0.105781	0.038137	1728
NQO1	ibrutinib	0.111447	0.039432	1728
NQO1	SCH-529074	0.0932659	0.0409549	1728
NQO1	dasatinib	0.0901938	0.0416152	1728
NQO1	lovastatin	0.0943639	0.043426	1728
NQO1	SR1001	0.125644	0.0449101	1728
NQO1	temozolomide	0.118271	0.0471693	1728
NQO1	HC-067047	0.107161	0.0485629	1728
NQO1	avicin D	0.145069	0.0562324	1728
NQO1	BRD-K99006945	-0.129463	0.0627086	1728
NQO1	ML203	0.093923	0.0628667	1728
NQO1	trametinib	-0.128326	0.0639504	1728
NQO1	tamoxifen	0.103692	0.0691494	1728
NQO1	staurosporine	0.185169	0.0738302	1728
NQO1	lapatinib	0.0791614	0.0739006	1728
NQO1	trifluoperazine	0.085982	0.0752708	1728
NQO1	ciclosporin	0.0903875	0.0770236	1728
NQO1	cediranib	0.162833	0.0776335	1728
NQO1	BRD-K14844214	0.107457	0.0787047	1728
NQO1	BRD9876	0.099387	0.0826827	1728
NQO1	BRD-K17060750	-0.0835107	0.0836536	1728
NQO1	abiraterone	-0.199267	0.0900197	1728
NQO1	GSK4112	0.0790057	0.0945434	1728
NQO1	BRD-K02492147	-0.0924017	0.0978946	1728
NQO1	silmitasertib	0.123833	0.106646	1728
NQO1	BRD4132	0.0940534	0.113174	1728
NQO1	cyanoquinoline 11	0.124602	0.114237	1728
NQO1	vemurafenib	-0.0808456	0.12144	1728
NQO1	GDC-0879	-0.0777716	0.124183	1728
NQO1	veliparib	0.105268	0.124958	1728
NQO1	BRD-K45681478	0.0645622	0.152499	1728
NQO1	L-685458	0.0785533	0.155933	1728
NQO1	dabrafenib	0.102067	0.156366	1728
NQO1	erismodegib	-0.092884	0.165169	1728
NQO1	BRD-K50799972	0.0844519	0.184695	1728
NQO1	tamatinib	0.0872708	0.207032	1728
NQO1	salermide	0.104776	0.208727	1728
NQO1	RO4929097	0.0936129	0.211031	1728
NQO1	austocystin D	-0.0597717	0.212072	1728
NQO1	vandetanib	-0.0601734	0.236168	1728
NQO1	O-6-benzylguanine	0.131629	0.242635	1728
NQO1	CAY10594	0.0640668	0.26171	1728
NQO1	simvastatin	0.0617276	0.28171	1728
NQO1	SB-525334	0.0522866	0.318724	1728
NQO1	CID-5951923	-0.0774386	0.326381	1728
NQO1	erlotinib	-0.0467198	0.326505	1728
NQO1	BRD-K09587429	-0.0615982	0.332969	1728
NQO1	TGX-221	0.0639252	0.333653	1728
NQO1	SJ-172550	0.0890033	0.344323	1728
NQO1	sildenafil	0.102799	0.344773	1728
NQO1	IU1	0.0755211	0.359054	1728
NQO1	thalidomide	0.135632	0.363304	1728
NQO1	myricetin	0.0868151	0.410964	1728
NQO1	FGIN-1-27	-0.100628	0.417602	1728
NQO1	LY-2157299	-0.152138	0.438771	1728
NQO1	betulinic acid	-0.0971185	0.44219	1728
NQO1	KH-CB19	-0.0823824	0.447352	1728
NQO1	HBX-41108	0.0445776	0.457368	1728
NQO1	BRD-K84807411	0.1628	0.464941	1728
NQO1	QS-11	0.167303	0.470715	1728
NQO1	MLN2480	0.0712228	0.476195	1728
NQO1	BYL-719	0.0492936	0.489272	1728
NQO1	BRD-K27224038	0.135807	0.508615	1728
NQO1	AT-406	0.0667359	0.50953	1728
NQO1	BCL-LZH-4	-0.115566	0.52813	1728
NQO1	hyperforin	-0.0526863	0.528455	1728
NQO1	JW-55	-0.0818859	0.528807	1728
NQO1	ML258	0.0632659	0.531797	1728
NQO1	BRD-M00053801	0.0612715	0.547515	1728
NQO1	MI-1	-0.0500624	0.547616	1728
NQO1	BRD-K27986637	0.0907179	0.552635	1728
NQO1	BRD-K29086754	0.108377	0.553487	1728
NQO1	ifosfamide	-0.100923	0.564643	1728
NQO1	NSC30930	-0.0411326	0.57787	1728
NQO1	NPC-26	0.054731	0.602119	1728
NQO1	BRD-A05715709	-0.0765505	0.603632	1728
NQO1	istradefylline	0.0749359	0.614452	1728
NQO1	C6-ceramide	-0.051395	0.640182	1728
NQO1	IC-87114	0.0331417	0.656881	1728
NQO1	saracatinib	-0.0242589	0.664158	1728
NQO1	BRD-K90370028	0.132702	0.664632	1728
NQO1	ML083	-0.0475746	0.689588	1728
NQO1	CI-976	-0.0563105	0.689708	1728
NQO1	procarbazine	-0.0631552	0.695993	1728
NQO1	BRD-K30019337	0.0980196	0.704857	1728
NQO1	BRD-K64610608	-0.0435988	0.708598	1728
NQO1	MK-0752	-0.0298718	0.71253	1728
NQO1	pitstop2	0.0648467	0.726128	1728
NQO1	CIL55	0.0713732	0.75214	1728
NQO1	CBB-1007	-0.0550719	0.752732	1728
NQO1	IPR-456	-0.0440643	0.761793	1728
NQO1	CAY10576	-0.0245271	0.76684	1728
NQO1	EX-527	0.0377726	0.768832	1728
NQO1	palmostatin B	0.0369749	0.771403	1728
NQO1	nilotinib	0.0263352	0.78438	1728
NQO1	SR8278	-0.0981732	0.784582	1728
NQO1	AC55649	0.0357329	0.78666	1728
NQO1	BRD-K09344309	-0.112846	0.798985	1728
NQO1	GSK1059615	0.0558736	0.837822	1728
NQO1	fulvestrant	0.0725357	0.849386	1728
NQO1	BRD-K41334119	0.110144	0.85166	1728
NQO1	nelarabine	-0.0422025	0.861274	1728
NQO1	DNMDP	-0.0157406	0.86152	1728
NQO1	birinapant	0.0136688	0.87012	1728
NQO1	SB-431542	0.0201124	0.873783	1728
NQO1	gefitinib	-0.0105473	0.876382	1728
NQO1	GSK2636771	-0.018686	0.880975	1728
NQO1	SZ4TA2	-0.0219881	0.884841	1728
NQO1	BRD-K48477130	-0.03056	0.889082	1728
NQO1	BRD-K16147474	-0.051783	0.895615	1728
NQO1	JW-480	0.0237056	0.902021	1728
NQO1	BRD-K49290616	0.0523866	0.909653	1728
NQO1	myriocin	-0.0362265	0.948334	1728
NQO1	VU0155056	0.0252915	0.949926	1728
NQO1	PRL-3 inhibitor I	-0.0112055	0.950532	1728
NQO1	BRD-K75293299	0.0205441	0.954641	1728
NQO1	etomoxir	0.0359508	0.95537	1728
NQO1	UNC0321	-0.00890037	0.955655	1728
NQO1	BRD-K34099515	-0.0473876	0.956615	1728
NQO1	PLX-4720	-0.0054588	0.959894	1728
NQO1	A-804598	-0.0109855	0.960772	1728
NQO1	PD 153035	-0.0038269	0.961911	1728
NQO1	blebbistatin	-0.0342851	0.967919	1728
NQO1	ML312	-0.0679029	0.968439	1728
NQO1	cimetidine	-0.0568684	0.971569	1728
NQO1	BRD-K86535717	-0.0187664	0.971636	1728
NQO1	BRD-K78574327	0.046717	0.972049	1728
NQO1	bafilomycin A1	0.0301301	0.972803	1728
NQO1	BRD8899	-0.00510864	0.973037	1728
NQO1	BRD-K37390332	-0.0106205	0.981261	1728
NQO1	SGX-523	-0.00176559	0.98646	1728
NQO1	semagacestat	0.00335971	0.989032	1728
NQO1	BRD-K71781559	-0.0301739	0.991525	1728
NQO1	AGK-2	0.00773052	0.992693	1728
NQO1	isonicotinohydroxamic acid	-0.0194408	0.992739	1728
NQO1	BRD-K33199242	-0.00460246	0.994011	1728
NQO1	BRD8958	0.005462	0.994036	1728
NQO1	968	0.0302571	0.994522	1728
NQO1	BRD-K44224150	0.0229303	0.995083	1728
NQO1	BRD-K96431673	-0.030331	0.996125	1728
NQO1	sitagliptin	-0.0777787	0.997718	1728
NQO1	WAY-362450	0.0124079	0.998521	1728
NQO1	BRD-K42260513	-0.0166624	0.998533	1728
NQO1	BRD-K34485477	-0.0491528	0.998562	1728
NQO1	BRD-K96970199	0.0648074	0.998764	1728
NQO1	BRD-K33514849	0.0911837	0.999288	1728
NQO1	cyclophosphamide	0.0055401	0.999427	1728
NQO1	FSC231	-0.0815374	0.99945	1728
NQO1	PF-4800567 hydrochloride	-0.00608304	0.999586	1728
NQO1	BRD-K04800985	-0.0112517	0.999785	1728
NQO1	BEC	-0.0613484	0.999979	1728
