# Supplementary material for: Pan-cancer and single-cell analysis reveal the prognostic value and immune response of NQO1
Source: Front Cell Dev Biol. 2023 Jul 31;11:1174535. doi: 10.3389/fcell.2023.1174535 (PMC10424457; doi:10.3389/fcell.2023.1174535)
Supplement: Supplementary file 8 [file Table1.XLSX]

## Sheet: Sheet1
TYPE	GENE	STAD	STES	BLCA	COAD	COADREAD	CESC	ESCA	SKCM	LUAD	READ	HNSC	LUSC	MESO	BRCA	SARC	LAML	CHOL	PAAD	TGCT	THCA	UVM	THYM	ACC	KIPAN	KIRC	PRAD	UCEC	KIRP	UCS	GBM	LIHC	OV	KICH	PCPG	DLBC	GBMLGG	LGG	STAD	STES	BLCA	COAD	COADREAD	CESC	ESCA	SKCM	LUAD	READ	HNSC
Inhibitory	CD274	-0.168319	-0.155516	-0.119663	-0.0612244	-0.0635726	-0.17919	-0.129521	0.0100258	-0.192639	-0.0503077	-0.19234	0.217121	0.1209	0.0157402	0.0848929	-0.0194479	-0.0992406	0.00379825	-0.233701	-0.242748	0.286944	-0.0345932	0.0159085	0.20521	0.0942337	0.108899	0.156615	0.450255	0.478771	0.300524	0.0199922	0.246254	-0.0514186	0.232546	0.594738	0.423848	0.319415	0.000583874	0.000139714	0.0157193	0.300452	0.2163	0.00170778	0.0822491	0.920336	1.11412e-05	0.633904	1.0422e-05
Inhibitory	IDO1	-0.140019	-0.130408	-0.0333943	-0.0545542	-0.0884264	-0.164159	-0.119635	-0.192544	-0.0969997	-0.175039	-0.293204	-0.160614	-0.059518	-0.0533438	-0.0836102	-0.193727	-0.126408	-0.102902	-0.162919	-0.218244	0.538692	0.0112521	0.0201382	0.0597394	0.0138201	0.151105	0.100043	0.299348	0.331454	0.137577	0.115237	0.294877	0.0283278	0.0778448	0.420283	0.389948	0.273051	0.00431137	0.00143301	0.501698	0.35628	0.0851704	0.00410586	0.108683	0.0525233	0.0280335	0.0951421	9.9474e-12
Inhibitory	TIGIT	-0.232294	-0.213754	-0.105785	-0.139578	-0.173095	-0.199157	-0.166825	-0.230928	-0.147882	-0.278991	-0.286055	-0.213255	-0.0222998	-0.012637	-0.149259	-0.2135	-0.0471042	-0.128466	-0.313105	-0.374255	0.497677	0.13174	-0.0396089	0.0942358	-0.0372611	0.185609	0.148752	0.112737	0.0032746	0.299678	0.118136	0.165672	0.241029	0.370556	0.0263097	0.213232	0.199682	1.77306e-06	1.40934e-07	0.0328787	0.0177865	0.000702138	0.000477305	0.024794	0.0195345	0.000780033	0.00707921	3.26955e-11
Inhibitory	CTLA4	-0.208899	-0.197772	-0.174345	-0.149534	-0.159016	-0.236446	-0.174833	-0.00435998	-0.183431	-0.177765	-0.288857	-0.200927	-0.120509	-0.0404977	-0.0954249	-0.167366	0.0674475	-0.0950466	-0.319062	-0.40884	0.38183	-0.0383064	0.0338136	0.0701841	-0.0830009	0.0711189	0.149747	0.0362192	-0.0454531	0.254561	0.189095	0.177672	0.315304	0.129961	0.161839	0.299272	0.23176	1.82751e-05	1.16122e-06	0.000410002	0.0110552	0.00187471	3.11637e-05	0.0185724	0.96531	2.9151e-05	0.0900218	2.05905e-11
Inhibitory	SLAMF7	-0.131304	-0.18788	-0.122363	-0.122746	-0.156212	-0.201031	-0.310251	-0.200961	-0.137224	-0.229561	-0.288733	-0.165181	-0.166594	0.0163313	-0.0570981	-0.182494	0.0319176	0.0127563	-0.369348	-0.290292	0.317791	-1.78042e-05	-0.0198025	0.0543643	-0.039544	0.142813	0.115297	0.0259329	-0.178325	0.314548	0.15303	0.105714	0.222508	0.353613	0.305108	0.389113	0.279442	0.00746966	3.94221e-06	0.0135012	0.0373525	0.00225915	0.000420742	2.13343e-05	0.0428359	0.00183812	0.0277181	2.10199e-11
Inhibitory	BTLA	-0.205473	-0.203908	-0.139828	-0.103149	-0.163747	-0.153816	-0.18032	-0.170752	-0.17637	-0.341194	-0.250638	-0.162697	-0.0767948	-0.020772	-0.112136	-0.0598066	-0.0307772	-0.171618	-0.107605	-0.352022	0.428805	-0.393809	-0.0294246	0.00599407	-0.00843676	0.130861	0.0317736	-0.105319	-0.0590144	0.21121	0.13352	0.0891183	-0.0360993	0.321937	0.0434795	0.147515	0.0256944	2.51823e-05	5.27074e-07	0.00471111	0.0805417	0.00135937	0.00721339	0.0151364	0.086184	5.90732e-05	0.00087364	7.32878e-09
Inhibitory	PDCD1	-0.200018	-0.194131	-0.157992	-0.0429143	-0.0778182	-0.204956	-0.182823	-0.208872	-0.114495	-0.173759	-0.299483	-0.16389	-0.161158	-0.0638947	-0.0815713	-0.0864258	0.0508398	-0.163023	-0.361263	-0.103549	0.631854	-0.290491	0.0177119	0.0607469	-0.0654109	0.0837677	0.0728476	-0.0518895	-0.0248801	0.172587	0.155237	0.164206	0.278543	0.285014	0.0154958	0.257259	0.128681	4.15004e-05	1.83442e-06	0.00138546	0.468178	0.129961	0.000321833	0.0137629	0.0351346	0.00944592	0.0976261	3.40183e-12
Inhibitory	HAVCR2	-0.186093	-0.179663	-0.120201	-0.101123	-0.122124	-0.219766	-0.159582	-0.162211	-0.156	-0.144098	-0.21508	-0.0891548	-0.0257075	0.0134306	-0.10534	0.314103	-0.105927	-0.0702999	-0.10909	-0.281674	0.525635	0.296305	0.0603631	0.159639	0.0499244	0.0425754	0.109317	0.0712428	0.144325	0.304231	0.173711	0.232482	0.377033	0.424075	0.386864	0.208471	0.00724783	0.000139925	1.03776e-05	0.0152536	0.0867043	0.0172319	0.000111869	0.0318851	0.10334	0.000390482	0.170561	7.76252e-07
Inhibitory	IL10	-0.156491	-0.182447	-0.127338	-0.135476	-0.136814	-0.147749	-0.257628	-0.0449657	-0.122731	-0.129111	-0.194181	-0.158411	0.112976	0.0756133	-0.155193	-0.0956969	0.0412132	-0.110324	-0.151698	-0.142344	0.47365	0.158734	0.0347205	0.200826	0.13599	0.0966807	-0.068349	0.169298	-0.0308752	0.286466	0.108222	0.0612853	0.294831	0.34867	0.423578	0.268856	0.0753168	0.00140223	7.51147e-06	0.0101251	0.021464	0.00756772	0.00988975	0.000462969	0.653603	0.00537668	0.219974	8.53693e-06
Inhibitory	LAG3	-0.216815	-0.21423	-0.194051	-0.0570056	-0.0790246	-0.221549	-0.205768	-0.213727	-0.062823	-0.123095	-0.286902	-0.121594	0.223071	-0.0288222	0.0747066	-0.0832514	0.143372	-0.159966	-0.291487	-0.293534	0.625254	0.154158	0.028244	0.0640957	-0.0729323	-0.00147228	-0.0141265	0.0244329	0.0701228	0.0546898	-0.0158235	0.213844	0.211544	0.129426	0.21601	-0.0317748	-0.167458	8.53742e-06	1.32027e-07	8.13734e-05	0.335049	0.124096	9.80201e-05	0.00545353	0.0310121	0.155362	0.242407	2.84459e-11
Inhibitory	KIR2DL1	-0.114694	-0.131924	-0.0996535	-0.106709	-0.0802819	-0.183138	-0.179513	-0.0397081	-0.0632726	0.00227703	-0.179685	-0.0599223	0.144549	-0.0366785	0.0356566	-0.0186572	-0.0450528	-0.159426	-0.201485	0.109359	0.201142	0.261783	-0.0584785	0.0461679	0.0431138	0.0614325	0.110311	0.00141986	-0.149141	0.0667275	-0.00943962	0.118394	0.0667457	0.137296	0.302069	0.149128	0.10874	0.019578	0.00125839	0.0445102	0.0705762	0.118206	0.00134068	0.0156044	0.691924	0.152421	0.982813	3.90211e-05
Inhibitory	KIR2DL3	-0.107981	-0.120968	-0.0847172	-0.0711259	-0.0738463	-0.149022	-0.137234	-0.0934041	-0.0170814	-0.0724674	-0.201812	-0.0704397	0.180189	-0.0242645	0.0142867	0.0349407	0.100984	0.0111974	-0.297931	0.0317465	0.475367	0.355138	-0.243777	0.0523996	0.0498298	0.0660482	0.0497037	0.0177822	0.0839184	0.0213477	0.00217841	0.175324	0.193051	0.261346	0.00582222	0.192043	0.19244	0.0280293	0.00312276	0.0878371	0.228852	0.150789	0.00926474	0.0654412	0.350431	0.699519	0.492409	3.66048e-06
Inhibitory	EDNRB	-0.0292802	0.0130202	-0.0333318	-0.154685	-0.154792	-0.0691375	0.0767051	-0.0927391	-0.080047	-0.199708	-0.051601	-0.186395	-0.258815	0.0243589	0.168101	-0.0850054	0.0509685	-0.271176	0.456119	0.480605	-0.602872	0.542414	0.32974	0.0206707	0.13461	0.104689	0.0237695	-0.26832	-0.0883602	-0.148584	0.0473341	0.0755439	0.195825	0.112934	0.137401	-0.238556	-0.172368	0.552452	0.751287	0.502499	0.00855071	0.00248007	0.229392	0.304738	0.353887	0.0700621	0.0563118	0.241051
Inhibitory	IL4	0.00762812	0.0220271	-0.146026	-0.0925209	-0.0293295	-0.0144014	0.0463395	-0.0732724	-0.137121	0.190893	-0.0784288	-0.197328	-0.0183389	-0.0760022	-0.0822239	0.0637874	-0.158836	-0.15893	-0.0787994	-0.0817833	-0.146653	-0.311163	0.101685	-0.0493412	-0.103444	-0.0401854	0.00222239	-0.0969564	0.129274	0.0121387	-0.00901634	0.0290176	-0.172538	-0.0945112	-0.133459	0.202556	0.0389041	0.877025	0.591796	0.00314967	0.117193	0.568694	0.802529	0.535621	0.464243	0.00185282	0.0683423	0.0745138
Inhibitory	ARG1	-0.0488506	-0.059436	-0.0393198	-0.189696	-0.146099	0.0830161	-0.0922024	0.0590816	-0.0749026	-0.0193043	0.112343	-0.0438451	-0.207167	0.00378693	-0.00769851	-0.266074	-0.122176	-0.286826	0.301652	0.129699	-0.109948	0.0687086	0.13647	-0.0675816	-0.0578711	0.0139449	0.0709325	-0.226045	-0.09509	-0.0215691	-0.0730525	-0.0544806	0.233394	0.137095	0.0437293	0.263438	0.244359	0.321417	0.147608	0.428877	0.00121787	0.00431815	0.148748	0.217019	0.555287	0.0901229	0.855076	0.0105032
Inhibitory	VEGFB	-0.215846	-0.191403	-0.123108	-0.0114554	-0.047689	0.182161	-0.125221	0.147056	-0.00225023	-0.140631	0.0549747	-0.0827824	0.0767478	0.0226301	0.183803	-0.047238	-0.0404118	-0.205266	0.343396	0.427153	-0.137001	0.180076	0.358562	-0.0574558	0.121957	0.0840628	0.0391062	-0.109982	-0.025506	0.125121	0.0625203	0.150089	0.0370942	0.0664409	-0.181261	0.0929342	0.00878466	9.38513e-06	2.5695e-06	0.0129395	0.846516	0.353877	0.00142406	0.0930301	0.140234	0.959451	0.181192	0.21162
Inhibitory	ADORA2A	-0.160349	-0.142193	-0.225082	-0.0914685	-0.158605	-0.123669	-0.105182	-0.281014	-0.188285	-0.350077	-0.264485	-0.340748	-0.214864	0.0383061	-0.0816326	0.0118982	0.204287	-0.365887	0.0390593	0.0771185	0.504008	-0.333241	0.211469	0.0331027	0.04208	-0.0408388	0.1941	-0.0720936	0.0634319	-0.065881	0.0386402	0.0453711	0.314197	0.0814672	-0.0190228	-0.128174	-0.100387	0.00106046	0.000503542	4.52088e-06	0.121437	0.00192713	0.0311115	0.158778	0.00422285	1.76594e-05	0.000624293	9.70155e-10
Inhibitory	IL13	-0.0519956	-0.0663662	-0.0707249	-0.210894	-0.217214	-0.108206	-0.085673	-0.104167	-0.0738345	-0.222738	-0.148568	-0.12096	-0.0145603	-0.0250447	0.115157	0.0738986	-0.291787	-0.300641	0.0734998	-0.219624	0.21794	0.0155944	-0.11057	-0.083234	-0.120565	0.0123949	0.101843	-0.145719	-0.0413337	-0.0146306	-0.0872164	0.0119025	0.0966463	0.156075	-0.142619	-0.157295	-0.192803	0.291211	0.10583	0.154384	0.000313307	1.9421e-05	0.0595099	0.251491	0.297456	0.0948171	0.0328342	0.000693784
Inhibitory	IL12A	-0.226456	-0.211249	-0.00979444	-0.147139	-0.158028	0.158956	-0.186772	-0.123967	-0.124946	-0.202506	-0.0923108	-0.0657266	-0.111574	-0.128287	0.0729427	0.247245	0.0191887	-0.0727285	-0.177804	-0.0495405	0.0355265	0.401198	0.0600364	0.0262209	0.00128576	0.141237	0.141469	-0.0641691	0.271366	-0.134839	0.0811849	0.147091	0.0262589	0.133367	0.197554	-0.196925	-0.161877	3.24983e-06	1.98347e-07	0.843834	0.0124268	0.00200273	0.00547361	0.0118174	0.214471	0.00459428	0.0528778	0.0356964
Inhibitory	VTCN1	0.274314	0.241208	0.0148595	0.0944845	0.0863721	0.283635	0.181072	-0.100058	-0.0537467	0.0694467	0.154439	0.0273374	0.0882668	-0.125538	0.126138	-0.0137631	-0.0797941	0.0672981	0.223644	-0.551814	0.112913	0.0267012	-0.210091	0.142196	0.141162	-0.0178023	0.0403017	-0.14066	0.175822	0.0419021	0.197111	0.422784	0.341642	0.0864814	0.0222089	-0.318684	-0.356472	1.39673e-08	2.52964e-09	0.765037	0.109585	0.0927049	4.94007e-07	0.0147117	0.317022	0.224272	0.510668	0.000419249
Inhibitory	VEGFA	0.224373	0.198092	0.139771	0.0344315	0.0435474	0.0330148	0.149075	-0.0154991	-0.163954	0.0799901	0.0400615	-0.0516751	0.072611	-0.0214406	-0.00367269	-0.124323	0.343629	0.27627	0.476809	0.472613	0.419893	0.50575	0.0318629	-0.00410885	-0.101597	0.0838074	0.00089612	0.213544	0.0960283	-0.0538899	0.0265671	0.0396014	0.0602234	0.094968	0.229366	0.31659	0.154056	4.01826e-06	1.11504e-06	0.00472844	0.560598	0.397273	0.566362	0.0451864	0.877126	0.000191717	0.448473	0.362851
Inhibitory	CD276	-0.0485412	-0.0424102	0.0654125	0.0175841	0.00904577	-0.00861254	-0.0592011	0.337363	0.042152	-2.31187e-05	0.049584	-0.0169116	0.0439785	0.13404	-0.216798	0.28467	0.169627	0.137914	0.377095	-0.29754	0.500365	0.567267	0.347444	0.209744	0.270492	0.123269	0.0524915	0.0154808	-0.0131905	0.0935479	0.0565853	0.00148414	0.0490977	0.337255	0.481367	0.238983	-0.0263844	0.324495	0.301704	0.187839	0.766361	0.860485	0.88112	0.428567	0.000525432	0.340684	0.999825	0.259963
Inhibitory	TGFB1	-0.235553	-0.230882	-0.0343143	-0.0580007	-0.105239	-0.221512	-0.224497	-0.0481481	-0.23781	-0.222847	0.0758211	-0.0985002	-0.218707	-0.0320547	-0.065319	0.2467	-0.136937	-0.0324844	0.243396	0.047294	0.425876	0.238649	-0.0132762	0.11692	0.110043	-0.021384	-0.0328056	-0.0247832	0.428254	0.244082	0.241257	0.150201	0.139738	0.169438	0.243886	0.143367	-0.0884537	1.25547e-06	1.2184e-08	0.489981	0.326666	0.0403231	9.82887e-05	0.00237955	0.630831	4.99341e-08	0.0327464	0.0847128
Inhibitory	C10orf54	0.0542303	0.0428926	0.0659239	0.141895	0.047132	0.00101103	0.0318763	-0.122969	-0.126909	-0.249704	-0.0496199	-0.249616	0.377962	-0.117989	-0.0197372	0.294483	-0.0200772	0.157398	0.117704	0.166458	0.571743	0.307785	0.0910154	0.152813	0.178571	0.0837223	0.183578	-0.100071	0.186482	0.184171	0.139621	0.263755	0.477174	0.443094	0.406592	-0.0278544	-0.0160754	0.270941	0.296234	0.184403	0.0159624	0.359533	0.985994	0.670116	0.218211	0.0039887	0.0163731	0.259618
Stimulaotry	IFNA1	-0.0323529	-0.0964383	-0.0400277	-0.0320768	-0.0456946	0.00664619	-0.226482	-0.0747311	0.0425713	-0.0969226	-0.0349585	-0.0960024	-0.0949993	-0.0589539	-0.0630281	-0.046042	0.111338	0.0346505	-0.0443136	-0.040879	-0.0744804	0.394671	0.196116	-0.0828229	-0.0436203	0.0612058	-0.142766	-0.285592	0.0725087	0.0331153	0.102142	-0.0560508	-0.126041	-0.101646	0.0120066	0.0882959	0.13006	0.511525	0.0186265	0.420607	0.587727	0.374389	0.908125	0.00217063	0.455372	0.335897	0.358041	0.427218
Stimulaotry	IFNA2	-0.0888304	-0.0994236	-0.0407308	-0.126792	-0.0619256	-0.0433452	-0.124475	-0.0895564	0.0238744	0.10104	-0.031979	-0.151245	-0.184637	0.0288067	-0.0579835	-0.0908473	NA	-0.00554228	-0.0716544	-0.101622	-0.158892	-0.0823089	-0.101555	-0.0729326	-0.107153	-0.0172735	-0.15712	-0.0220098	-0.010166	0.0328957	-0.00485117	0.0438689	0.024497	-0.11212	0.194727	0.00772388	0.0849836	0.0709905	0.0152614	0.412486	0.0314719	0.228462	0.451456	0.0950112	0.370719	0.589541	0.337887	0.467681
Stimulaotry	CD40	-0.101642	-0.182083	-0.126867	0.0178901	-0.025901	-0.156408	-0.320164	-0.102103	-0.197262	-0.163418	-0.249082	-0.304698	-0.264563	-0.0802233	-0.095585	0.0431975	0.254569	-0.00733887	-0.155958	-0.11369	-0.13884	0.511131	-0.114478	0.0693796	0.133301	0.122257	-0.0804545	-0.24227	-0.0776199	0.481623	0.139103	0.165708	-0.150948	0.30809	0.304472	0.471198	0.309243	0.0387145	7.83828e-06	0.0104094	0.762417	0.614736	0.0062824	1.11419e-05	0.30718	6.75421e-06	0.119589	9.13176e-09
Stimulaotry	ENTPD1	-0.159931	-0.127565	-0.107569	-0.114858	-0.140466	-0.140664	-0.0643153	-0.150201	-0.135622	-0.209909	-0.156503	-0.192388	-0.045865	0.0675947	0.234394	0.104801	0.188172	-0.00321727	0.000618213	0.235992	-0.274198	0.357091	0.207991	0.114635	0.165577	0.116743	0.133106	-0.00930739	0.0196078	0.242374	0.190105	0.103259	0.273577	0.421066	0.327079	0.233803	0.0144172	0.00109342	0.00182178	0.0300254	0.0515136	0.0060923	0.0141016	0.389695	0.131856	0.00208033	0.0446129	0.00034968
Stimulaotry	TLR4	-0.193554	-0.135503	-0.0386993	-0.149673	-0.0946553	-0.131113	-0.0387213	-0.0439774	-0.133512	0.0792121	-0.101209	-0.0084233	-0.0460852	0.0973731	-0.0533895	0.267717	0.0588273	-3.19179e-06	0.0199061	0.100442	-0.0111129	0.39262	0.0822411	0.0559324	0.141359	0.312172	0.161277	0.00220913	0.112064	0.285036	0.0972208	0.128734	-0.130593	0.377819	0.36073	-0.0653045	-0.0842262	7.37383e-05	0.000920968	0.436204	0.0109803	0.0652949	0.0222252	0.604788	0.660743	0.00244412	0.452913	0.0212316
Stimulaotry	TNFSF4	-0.185662	-0.166583	-0.129605	-0.0430523	-0.0752815	-0.125923	-0.120457	-0.0471601	-0.171758	-0.138616	-0.184764	-0.207945	-0.125103	0.0878051	-0.209726	0.298741	0.135907	0.0865627	0.337451	-0.405192	0.458733	-0.143657	0.338489	0.113578	0.0785151	0.0984825	0.0335005	-0.0467199	-0.260438	0.47866	0.0736883	-0.0789537	0.520114	0.229783	0.146636	0.335419	0.186948	0.000145091	4.43784e-05	0.00885252	0.466747	0.142989	0.0281468	0.106259	0.637865	9.23576e-05	0.187586	2.32156e-05
Stimulaotry	CD27	-0.19488	-0.18188	-0.163713	-0.0926073	-0.133729	-0.174352	-0.151831	-0.249387	-0.184053	-0.24582	-0.265074	-0.235566	-0.136365	-0.0387874	-0.0862833	-0.253755	-0.0438952	-0.139943	-0.313041	0.069314	0.543029	-0.415629	0.125401	0.0704274	-0.0630315	0.11728	0.207826	-0.00729238	-0.225327	0.270065	0.136404	0.113269	0.339614	0.359912	-0.210459	0.257095	0.15635	6.56409e-05	8.02606e-06	0.000916372	0.11685	0.00905396	0.00228225	0.0413136	0.0114806	2.73558e-05	0.0181789	8.8789e-10
Stimulaotry	CD40LG	-0.146249	-0.120904	-0.133563	-0.127202	-0.130272	-0.0748582	-0.0716222	-0.150131	-0.139708	-0.162256	-0.231477	-0.23786	-0.126687	9.28226e-05	0.0382574	-0.225462	-0.159907	-0.121716	-0.289041	-0.283076	0.431388	-0.298201	0.03025	0.0734839	0.00717689	0.169863	0.165338	-0.09241	-0.0620794	0.206234	0.117337	0.135084	0.358488	0.311206	0.0310846	0.369422	0.294446	0.00285645	0.00313891	0.00696864	0.0309222	0.0110235	0.193037	0.337995	0.132039	0.00151301	0.122278	9.92285e-08
Stimulaotry	CD28	-0.177662	-0.160235	-0.127663	-0.168119	-0.190051	-0.181966	-0.112504	-0.200971	-0.19032	-0.252118	-0.253473	-0.173552	0.0131611	0.044495	-0.144501	-0.23735	-0.0408163	-0.172913	-0.267439	-0.323328	0.41154	-0.367924	0.0142883	0.156239	0.0803977	0.212364	0.0727263	0.0993635	0.176923	0.146904	0.0544237	0.094661	0.171956	0.377711	0.203013	0.363827	0.258779	0.000280251	8.64667e-05	0.00993343	0.00422223	0.00019409	0.00144125	0.131583	0.0428256	1.42573e-05	0.0153309	4.8916e-09
Stimulaotry	ICOS	-0.151535	-0.161281	-0.157999	-0.17067	-0.186364	-0.202691	-0.183547	-0.149508	-0.156031	-0.221721	-0.276666	-0.188868	-0.0835213	0.00679234	-0.0778858	-0.208741	-0.0827214	-0.112025	-0.190013	-0.375155	0.500434	-0.300684	-0.000352782	0.078947	-0.029019	0.13877	0.135154	0.00651575	0.0810005	0.203147	0.167751	0.18124	0.235325	0.333047	0.112929	0.389895	0.301614	0.00198926	7.76029e-05	0.00138474	0.00367119	0.000259203	0.000375882	0.0133866	0.133668	0.000389433	0.0336607	1.48337e-10
Stimulaotry	SELP	-0.150503	-0.109709	-0.123455	-0.0663612	-0.0956989	0.0430589	-0.0190151	0.0412571	-0.035741	-0.215824	-0.0573032	-0.125007	-0.219913	0.0195486	0.0139194	-0.0389977	-0.1013	-0.261388	-0.0810659	-0.149583	0.148397	0.0701049	0.181146	0.100311	0.114685	0.104737	0.159237	0.057904	0.0511021	0.379407	0.0244525	-0.0486069	0.368144	0.386835	-0.0302408	0.242428	0.15728	0.00213673	0.00739411	0.0126851	0.261638	0.0623712	0.454453	0.799439	0.680548	0.419206	0.0388069	0.192876
Stimulaotry	IL2	-0.0581236	-0.0800587	-0.103876	-0.130304	-0.177691	-0.0904156	-0.117526	-0.203016	-0.110466	-0.303917	-0.179115	-0.181687	-0.13917	-0.00387078	-0.036015	-0.210276	-0.115713	-0.101671	-0.229125	-0.182002	0.203492	0.200171	0.0864886	-0.010368	-0.0478082	0.0644855	0.182677	-0.136139	-0.104121	0.0379923	0.0822913	0.096314	0.174333	0.191343	0.193614	0.164037	0.16278	0.237975	0.0509537	0.0361848	0.0270259	0.000501106	0.115677	0.115105	0.0407118	0.0122951	0.00322727	4.1327e-05
Stimulaotry	TNF	-0.0570433	-0.132068	-0.0755006	-0.142946	-0.144268	-0.126398	-0.293862	-0.0692459	-0.176857	-0.131787	-0.0944033	-0.378102	-0.0325266	-0.152123	0.00281775	0.0959793	0.00926999	0.0542395	-0.191992	-0.160654	0.453073	0.112701	0.140422	0.0328022	-0.00875241	0.110637	-0.00438861	-0.178199	-0.0126927	0.240308	0.116399	0.101124	0.364345	0.21994	0.286557	0.00561315	-0.0231673	0.246826	0.00124288	0.128347	0.0151905	0.00483565	0.0275528	5.94114e-05	0.489213	5.63143e-05	0.210482	0.0316985
Stimulaotry	ICAM1	-0.0655167	-0.0937375	-0.109698	-0.0754558	-0.114042	-0.169299	-0.15282	0.201135	-0.269312	-0.213956	-0.197674	-0.302258	0.0338449	-0.1131	-0.0943532	0.00730901	-0.0965251	0.0208197	-0.0524377	-0.412832	0.587632	0.476664	0.385422	0.195777	0.179564	0.213501	0.00347028	0.0512735	0.0784949	0.309973	0.231085	0.206008	0.436022	0.395071	0.560146	0.392397	0.261074	0.183364	0.0222115	0.0269012	0.20168	0.0262147	0.00306567	0.0399927	0.0426523	5.65295e-10	0.0405684	5.81769e-06
Stimulaotry	CXCL10	-0.128728	-0.170252	-0.115174	-0.0717597	-0.095298	-0.2366	-0.250728	-0.26436	-0.097816	-0.138843	-0.30224	-0.15408	0.133666	-0.0161069	-0.0422752	0.117905	-0.111454	0.0445281	-0.107631	-0.255768	0.569458	0.402123	0.0457461	0.0736593	0.0194539	0.230243	0.0715898	0.334964	0.0367207	0.132653	-0.032198	0.300246	0.0747119	0.320743	0.427047	0.434992	0.318827	0.0087359	2.98414e-05	0.0201184	0.22472	0.0634814	3.07826e-05	0.000663143	0.0072543	0.026733	0.186859	2.10619e-12
Stimulaotry	TNFRSF9	-0.170889	-0.201708	-0.131179	-0.164324	-0.188637	-0.224326	-0.270865	-0.210105	-0.172168	-0.2488	-0.26721	-0.187064	-0.201773	-0.00995762	-0.200952	-0.0665562	-0.0724955	0.0221498	-0.15642	-0.356729	0.615335	0.263816	0.250616	0.193888	0.0142748	0.161371	0.0112024	0.313265	0.137526	0.349672	0.11224	0.0856523	0.30068	0.260711	0.397618	0.31352	0.167524	0.000478893	7.0156e-07	0.00805477	0.00518072	0.000216997	7.96166e-05	0.000225978	0.0340462	8.88061e-05	0.0167789	6.42533e-10
Stimulaotry	CXCL9	-0.156687	-0.171645	-0.117237	-0.10393	-0.131922	-0.250862	-0.202688	-0.256337	-0.076035	-0.203036	-0.277252	-0.0584347	-0.0906278	0.0329483	-0.10357	-0.0857012	-0.114286	-0.0788523	-0.389676	-0.262221	0.558255	0.276542	0.0375721	0.0864405	-0.0194415	0.183526	0.147732	0.204636	-0.0576948	0.159832	0.0417149	0.124958	0.239092	0.271455	0.318638	0.461042	0.37839	0.00138271	2.56117e-05	0.0179786	0.0782644	0.0100407	9.55993e-06	0.00621037	0.00930688	0.0853516	0.0522464	1.35199e-10
Stimulaotry	IFNG	-0.139985	-0.153747	-0.142022	-0.0492404	-0.0766175	-0.256706	-0.197781	-0.174875	-0.066875	-0.159115	-0.277805	-0.0672092	-0.154404	-0.0254709	-0.101895	-0.104467	-0.0595303	-0.0505486	-0.326975	-0.212192	0.49495	0.247117	0.071834	0.0700074	-0.0497405	0.093224	0.0717282	0.0847734	-0.0157839	0.160884	0.121933	0.144132	0.291327	0.125727	0.31882	0.221757	0.169436	0.00432104	0.000166678	0.00409265	0.405122	0.136008	5.79922e-06	0.00761097	0.0787549	0.13036	0.129778	1.23844e-10
Stimulaotry	CCL5	-0.234302	-0.247847	-0.115568	-0.0522686	-0.0808057	-0.215883	-0.312407	-0.143369	-0.0845306	-0.12955	-0.250837	-0.187611	0.0718819	-0.041169	-0.0452328	0.134212	-0.0777349	-0.14196	-0.251921	-0.223016	0.572844	0.145836	0.0296681	0.0743098	-0.0243307	0.0871068	0.0760458	0.0058582	0.101577	0.348493	0.132287	0.201858	0.338232	0.381871	0.357723	0.489259	0.381429	1.43423e-06	8.85383e-10	0.0196927	0.376818	0.115817	0.000148621	1.85601e-05	0.150561	0.0557057	0.218396	7.12466e-09
Stimulaotry	GZMA	-0.185188	-0.172526	-0.131493	-0.0989125	-0.123487	-0.199586	-0.164642	-0.224305	-0.065752	-0.174888	-0.26786	-0.0685273	0.117119	-0.0169854	-0.0828792	-0.137992	-0.141193	-0.120528	-0.327272	-0.220251	0.525203	0.0571815	0.00578403	0.0345214	-0.0632239	0.0951402	0.0799084	-0.00446092	0.0481283	0.38406	0.0899883	0.179112	0.259206	0.306379	0.280246	0.472057	0.36546	0.000150978	2.32358e-05	0.00790373	0.0938535	0.0160181	0.000463784	0.0267726	0.0234262	0.136955	0.0954331	5.8202e-10
Stimulaotry	PRF1	-0.177113	-0.179059	-0.155516	-0.0480029	-0.0804625	-0.231326	-0.177815	-0.0930288	-0.101569	-0.179829	-0.252397	-0.111057	0.095094	-0.0518484	-0.067645	-0.099353	-0.120085	-0.213615	-0.271439	-0.0751111	0.559951	-0.075568	-0.00105169	0.0660727	0.0240414	0.0977475	0.0830738	-0.0242544	-0.00755145	0.273547	0.0612045	0.210729	0.277775	0.343545	0.259605	0.489156	0.391144	0.000292912	1.11234e-05	0.00164992	0.417043	0.117378	4.65979e-05	0.0166292	0.352379	0.0214007	0.0862918	5.70571e-09
Stimulaotry	ITGB2	-0.183128	-0.189123	-0.137041	-0.0723428	-0.0958618	-0.195727	-0.192433	-0.177952	-0.154996	-0.123792	-0.218819	-0.154177	0.03749	-0.0937385	-0.095758	0.207709	-0.0934363	-0.0566618	-0.252507	-0.389892	0.435015	-0.20363	0.0902005	0.159558	0.0881884	0.100247	0.141351	0.0131077	0.118553	0.288399	0.196457	0.204742	0.408813	0.441531	0.485271	0.227348	0.038503	0.000179277	3.39262e-06	0.00561808	0.220966	0.0619245	0.000599588	0.00945133	0.0735523	0.000426173	0.239729	4.923e-07
Stimulaotry	CD80	-0.138742	-0.137232	-0.109421	-0.16052	-0.171676	-0.213042	-0.124441	-0.138906	-0.180853	-0.184641	-0.198266	-0.152149	0.0196133	0.0130868	-0.042769	0.110894	-0.15142	0.0753568	-0.0948981	-0.394467	0.250736	0.168249	0.136809	0.111591	-0.00509287	0.0785955	0.0263475	0.20052	0.0928736	0.0870856	0.160831	0.182403	0.288973	0.245769	0.312046	0.316552	0.155941	0.00468195	0.000789954	0.0272907	0.00633347	0.000777921	0.000182371	0.0951009	0.163815	3.78441e-05	0.0780727	5.44766e-06
Stimulaotry	IL2RA	-0.181853	-0.173162	-0.134955	-0.213755	-0.203087	-0.25126	-0.164588	-0.202071	-0.126069	-0.157744	-0.198957	-0.119173	-0.120301	-0.0317451	-0.150582	0.252936	-0.182743	-0.0380713	-0.181329	-0.356603	0.273173	0.155641	-0.0710461	0.192195	0.168619	0.125158	0.0686821	0.13664	0.16597	0.24429	0.193374	0.0912646	0.369954	0.409068	0.187332	0.348194	0.176913	0.000199192	2.16541e-05	0.00639672	0.000258098	6.67759e-05	9.24296e-06	0.0268228	0.0416776	0.00423843	0.13316	5.04395e-06
Stimulaotry	ICOSLG	0.00418334	-0.00348488	0.0159954	0.0826243	-0.0149601	0.0186054	-0.0111146	-0.0789181	-0.0731367	-0.316338	-0.0794528	-0.215972	0.299933	-0.0339055	-0.091938	0.0112846	0.104518	0.20589	0.08581	-0.0879353	0.525373	0.111309	-0.0743029	0.137558	-0.001407	0.0943665	-0.0732298	0.164837	0.181432	0.183398	-0.0776873	0.043078	0.417185	0.242424	-0.273944	0.273148	0.264657	0.932372	0.932399	0.747662	0.16197	0.771294	0.746629	0.881947	0.430438	0.0979883	0.00212613	0.070793
Stimulaotry	IL1B	0.11816	0.0811877	-0.0312711	-0.0328771	-0.0449692	-0.162523	-0.00883473	0.14894	-0.17575	-0.0562478	0.0296075	-0.117251	0.301983	-0.0771089	-0.00639418	0.00431042	0.0361694	0.0686409	0.012891	-0.0903013	0.528318	0.321607	0.142771	0.101069	0.0225297	0.0876987	0.161451	0.0749741	0.21637	0.251742	0.154357	0.175078	0.313093	0.0592517	0.167303	0.144199	0.0229841	0.0161568	0.0477615	0.529294	0.578439	0.382028	0.00449828	0.906038	0.135168	6.27744e-05	0.594341	0.501345
Stimulaotry	BTN3A1	-0.0295727	-0.0267732	-0.0161548	0.0201322	-0.0398876	-0.0132816	-0.0224406	-0.215861	-0.075302	-0.202596	-0.22929	-0.215022	0.333892	0.0477654	-0.117842	-0.00421887	0.249163	0.170729	-0.0602217	-0.211125	0.29538	0.2744	0.129528	0.0882457	0.0200765	0.246996	0.154185	-0.089111	0.169921	-0.0550325	0.131086	0.14096	0.422257	0.397069	0.127952	0.117029	0.0256973	0.548488	0.514522	0.745234	0.733703	0.438162	0.817604	0.764289	0.0293333	0.0884164	0.0527696	1.31739e-07
Stimulaotry	BTN3A2	-0.0529005	-0.0411347	0.0487593	0.0706135	0.01578	0.0447766	-0.0230689	0.0527959	-0.0302796	-0.134195	-0.175762	-0.127439	0.246355	0.0340152	0.00597284	0.11024	0.189447	0.260917	-0.0615194	-0.277836	0.395183	0.189176	0.0120406	0.11914	0.0625375	0.23008	0.112065	-0.0104879	0.105137	0.107259	0.183759	0.212419	0.312932	0.409714	0.0191379	0.176463	0.0544214	0.282884	0.31649	0.326474	0.232231	0.759136	0.436639	0.757892	0.598188	0.493784	0.202191	5.77161e-05
Stimulaotry	TNFRSF14	0.0956521	0.0735382	-0.0431632	0.053473	0.0145099	0.0499451	0.0104103	0.0613794	-0.109973	-0.0909791	-0.286935	-0.317421	0.0575928	-0.106719	0.202674	-0.126972	0.0664093	0.330462	-0.158563	-0.0889218	0.471592	0.0656752	0.151745	-0.101361	-0.118796	0.101805	0.0956848	-0.348402	0.26838	0.317912	0.076006	0.280028	-0.0355078	0.193002	0.352645	0.465534	0.334141	0.051798	0.0730618	0.385115	0.365907	0.777995	0.385516	0.88938	0.539983	0.0126915	0.388412	2.82898e-11
Stimulaotry	TNFRSF18	-0.114717	-0.140831	-0.042086	-0.0811035	-0.111719	0.0528149	-0.15801	-0.0771143	-0.183752	-0.200026	0.130572	0.0278906	-0.10522	-0.033462	-0.0677952	-0.0823781	-0.166538	0.00390677	-0.121793	-0.491814	0.622887	-0.00815965	0.091659	-0.0438397	-0.103466	-0.0996901	0.0214165	-0.175331	0.377481	0.212947	0.278436	0.282446	0.212114	0.290908	0.135758	0.445638	0.40057	0.0195539	0.000570649	0.397098	0.169862	0.0294467	0.358773	0.0336326	0.441083	2.82109e-05	0.0559122	0.00290755
Stimulaotry	CD70	-0.101804	-0.184895	-0.138403	-0.0705301	-0.0606638	-0.175779	-0.352179	0.0593922	-0.130084	-0.0338796	-0.180477	-0.32131	0.0298358	-0.079601	-0.180797	0.0577902	-0.110453	0.135414	0.0956657	-0.474477	0.531111	0.114101	-0.0567673	0.16945	0.0515505	0.127624	0.1002	0.192913	0.192443	0.18371	0.164167	0.232384	0.02918	0.193311	0.100315	0.407667	0.265801	0.038403	5.6309e-06	0.00515707	0.232785	0.238101	0.00209678	1.16242e-06	0.553206	0.00316021	0.748505	3.60179e-05
Stimulaotry	TNFRSF4	-0.146637	-0.168643	-0.135283	-0.109506	-0.139843	-0.176426	-0.221268	-0.0668041	-0.222509	-0.227947	-0.244823	-0.281118	-0.300396	-0.114495	-0.0515872	-0.0576344	-0.0772201	-0.123382	0.0222695	-0.177857	0.478242	0.0330464	0.217775	-0.0224321	-0.0356362	-0.00374305	0.0378357	-0.0725436	0.119687	0.0497539	0.220325	0.132183	-0.157506	0.119995	0.21231	0.344153	0.193991	0.00278255	3.5549e-05	0.00626823	0.0634713	0.00632402	0.0020173	0.00275868	0.504696	3.55445e-07	0.0288628	1.65431e-08
Stimulaotry	HMGB1	0.0341941	0.1093	0.21358	0.13375	0.168317	0.121011	0.260236	-0.11512	0.152053	0.274047	0.117783	0.0620824	0.136546	0.116413	0.162775	0.134865	0.427027	0.329503	0.509738	-0.0147509	0.41193	-0.078031	0.5581	0.122419	0.227522	0.234463	0.0294094	-0.145992	-0.280015	-0.1993	0.0599149	-0.0559423	0.145393	0.32409	-0.105981	-0.281553	-0.284336	0.487779	0.00761874	1.38768e-05	0.0231987	0.000988325	0.0349471	0.000403132	0.249257	0.000548975	0.00820683	0.00728408
Stimulaotry	CX3CL1	-0.130374	-0.0792957	-0.0452681	0.000386562	-0.0358232	0.107441	-0.00115152	0.161441	-0.238831	-0.141409	0.0113589	0.18315	-0.263789	-0.143165	0.219449	-0.0529659	-0.0332046	0.121381	0.494535	-0.129532	0.334705	0.483781	0.0509888	0.060879	0.106103	0.0667607	0.0955208	-0.218526	0.369399	0.133144	-0.119598	0.192259	0.29761	0.0978886	0.264477	-0.0833434	0.0752695	0.00790651	0.0532107	0.362344	0.994789	0.486275	0.0613448	0.987725	0.105011	4.35952e-08	0.178764	0.796477
Stimulaotry	IL1A	0.0368694	-0.0289776	0.0275934	-0.00152623	0.00708665	-0.0945639	-0.21952	0.160013	-0.056342	0.0569938	0.0788669	9.33244e-05	0.0668026	-0.0780549	0.170107	0.170753	0.471424	0.3458	0.470382	-0.247451	0.290597	0.298994	0.308936	0.0778874	0.0216109	0.0313541	0.246263	0.032638	0.131423	0.271588	0.165476	0.168135	0.310222	0.143879	0.324662	0.244911	0.0902246	0.454359	0.480499	0.578847	0.979426	0.890485	0.0998305	0.00298592	0.108164	0.202657	0.589452	0.0729028
Stimulaotry	TNFSF9	-0.0550741	-0.0292517	-0.00781165	0.040296	0.0529153	-0.00799237	0.0345352	0.187998	0.191889	0.110507	0.113527	0.320319	0.0217893	0.00399012	-0.285128	0.256629	0.458191	0.349388	0.168171	-0.437913	0.579822	0.279149	-0.136002	0.224517	0.0716905	0.0137201	0.0696781	0.211003	0.110234	0.275576	0.342966	0.17863	0.166515	0.272202	0.222197	0.246943	0.326422	0.263544	0.476355	0.875157	0.495778	0.303559	0.889624	0.64441	0.0584656	1.20702e-05	0.294328	0.00971117
[truncated: 26 more columns]
